# Supplementary material for: High-density linkage map construction and QTL analysis for earliness-related traits in Gossypium hirsutum L
Source: BMC Genomics. 2016 Nov 11;17:909. doi: 10.1186/s12864-016-3269-y (PMC5106845; doi:10.1186/s12864-016-3269-y)
Supplement: Additional file 2: — Genotypes of the 6,295 polymorphic SNPs between the parents and SNP polymorphisms on each chromosome. (XLSX 221 kb) [file 12864_2016_3269_MOESM2_ESM.xlsx]

## Sheet: mapped SNPs
Genotypes of the polymorphic SNPs between the parents.
MarkerID	chromosome position	M	P
Marker6	CA_chr01_699614	G	A
Marker47	CA_chr01_3949980	A	G
Marker48	CA_chr01_3950187	A	G
Marker49	CA_chr01_3950427	C	G
Marker104	CA_chr01_7623467	G	A
Marker146	CA_chr01_11648494	G	A
Marker147	CA_chr01_11651884	A	G
Marker149	CA_chr01_11662535	T	C
Marker150	CA_chr01_11662817	A	C
Marker151	CA_chr01_11662863	A	G
Marker152	CA_chr01_11663589	A	G
Marker153	CA_chr01_11663766	T	C
Marker154	CA_chr01_11696647	G	T
Marker155	CA_chr01_11696900	T	C
Marker158	CA_chr01_11741249	G	C
Marker166	CA_chr01_16121213	C	T
Marker167	CA_chr01_16129148	G	A
Marker168	CA_chr01_16135725	C	T
Marker170	CA_chr01_16168624	C	A
Marker171	CA_chr01_16173985	T	A
Marker172	CA_chr01_16186204	A	C
Marker173	CA_chr01_16192560	A	C
Marker174	CA_chr01_16224724	C	A
Marker175	CA_chr01_16229178	G	A
Marker176	CA_chr01_16229442	T	C
Marker177	CA_chr01_16258574	A	T
Marker178	CA_chr01_16268404	C	T
Marker179	CA_chr01_16269285	C	T
Marker180	CA_chr01_16274030	G	T
Marker181	CA_chr01_16274397	G	A
Marker182	CA_chr01_16278615	A	G
Marker183	CA_chr01_16278635	A	G
Marker184	CA_chr01_16278667	T	C
Marker185	CA_chr01_16290593	C	T
Marker186	CA_chr01_16290613	G	A
Marker187	CA_chr01_16293707	T	C
Marker188	CA_chr01_16294204	C	A
Marker191	CA_chr01_16297923	T	C
Marker192	CA_chr01_16306913	C	T
Marker193	CA_chr01_16313048	G	A
Marker194	CA_chr01_16313262	A	C
Marker195	CA_chr01_16314008	C	G
Marker196	CA_chr01_16314067	G	A
Marker197	CA_chr01_16314283	C	T
Marker198	CA_chr01_16314342	G	A
Marker199	CA_chr01_16317939	A	G
Marker200	CA_chr01_16485899	T	C
Marker201	CA_chr01_16485924	C	T
Marker202	CA_chr01_16493152	G	C
Marker203	CA_chr01_16498019	G	A
Marker204	CA_chr01_16498067	G	A
Marker205	CA_chr01_16498305	T	A
Marker206	CA_chr01_16498316	A	G
Marker207	CA_chr01_16499888	G	C
Marker208	CA_chr01_16499905	T	C
Marker210	CA_chr01_16502873	C	A
Marker211	CA_chr01_16505446	C	T
Marker212	CA_chr01_16516142	A	G
Marker213	CA_chr01_16528286	C	T
Marker214	CA_chr01_16528461	T	C
Marker215	CA_chr01_16532012	T	C
Marker216	CA_chr01_16532271	C	T
Marker217	CA_chr01_16540057	G	A
Marker223	CA_chr01_16548225	T	C
Marker229	CA_chr01_17140647	G	A
Marker231	CA_chr01_18572444	G	A
Marker232	CA_chr01_18871381	C	T
Marker233	CA_chr01_18933408	C	T
Marker234	CA_chr01_18933410	A	G
Marker235	CA_chr01_18933806	C	A
Marker236	CA_chr01_18934028	T	C
Marker238	CA_chr01_18976839	A	G
Marker239	CA_chr01_18976884	A	G
Marker258	CA_chr01_19050327	C	T
Marker271	CA_chr01_20067340	T	C
Marker272	CA_chr01_20073532	A	C
Marker274	CA_chr01_20084000	A	C
Marker297	CA_chr01_20168177	C	A
Marker309	CA_chr01_20250534	A	G
Marker370	CA_chr01_20473312	T	C
Marker387	CA_chr01_20869424	T	C
Marker396	CA_chr01_21102117	G	A
Marker401	CA_chr01_21213375	C	T
Marker412	CA_chr01_30594067	A	T
Marker415	CA_chr01_39525471	T	C
Marker417	CA_chr01_43958010	C	T
Marker418	CA_chr01_45307002	T	C
Marker429	CA_chr01_50990737	A	G
Marker430	CA_chr01_50994529	G	A
Marker431	CA_chr01_51263695	T	C
Marker434	CA_chr01_52216889	C	T
Marker436	CA_chr01_52432948	G	A
Marker439	CA_chr01_53003209	C	T
Marker442	CA_chr01_53527271	A	G
Marker444	CA_chr01_53830877	G	A
Marker446	CA_chr01_54375892	G	T
Marker451	CA_chr01_55333260	C	T
Marker453	CA_chr01_55769388	G	A
Marker455	CA_chr01_55975231	C	G
Marker457	CA_chr01_56039176	C	T
Marker459	CA_chr01_56292505	A	G
Marker460	CA_chr01_56589060	G	A
Marker464	CA_chr01_57128528	T	C
Marker467	CA_chr01_58111427	A	G
Marker470	CA_chr01_59307006	A	G
Marker473	CA_chr01_59588129	T	A
Marker474	CA_chr01_60162133	T	G
Marker483	CA_chr01_61719204	T	C
Marker487	CA_chr01_62283438	T	C
Marker492	CA_chr01_63518826	C	T
Marker493	CA_chr01_63685926	G	C
Marker494	CA_chr01_63764377	A	T
Marker498	CA_chr01_64501397	A	C
Marker500	CA_chr01_64861611	C	T
Marker501	CA_chr01_65216615	C	T
Marker502	CA_chr01_65538056	C	T
Marker503	CA_chr01_65830050	T	C
Marker506	CA_chr01_65928675	G	A
Marker508	CA_chr01_66215060	G	A
Marker510	CA_chr01_66294485	T	G
Marker516	CA_chr01_67708224	C	T
Marker518	CA_chr01_68297843	G	T
Marker521	CA_chr01_68956343	A	G
Marker522	CA_chr01_69141353	C	T
Marker524	CA_chr01_69598979	C	T
Marker525	CA_chr01_70127247	C	A
Marker526	CA_chr01_70255533	G	A
Marker527	CA_chr01_70275495	G	A
Marker529	CA_chr01_70317342	T	C
Marker533	CA_chr01_71043146	G	T
Marker576	CA_chr01_76187724	T	C
Marker2466	CA_chr01_95704043	C	T
Marker2467	CA_chr01_95849255	C	T
Marker2468	CA_chr01_95954682	A	T
Marker2509	CA_chr01_98037613	G	A
Marker2510	CA_chr01_98038998	C	T
Marker2514	CA_chr01_98143183	G	C
Marker2515	CA_chr01_98143541	G	A
Marker2517	CA_chr01_98159844	T	C
Marker2518	CA_chr01_98160714	G	A
Marker2519	CA_chr01_98165727	T	C
Marker2520	CA_chr01_98175491	G	A
Marker2521	CA_chr01_98227562	A	G
Marker2522	CA_chr01_98227674	G	A
Marker2523	CA_chr01_98227698	C	A
Marker2524	CA_chr01_98227934	T	G
Marker2530	CA_chr01_98229855	T	C
Marker2531	CA_chr01_98229862	A	G
Marker2532	CA_chr01_98229904	A	G
Marker2533	CA_chr01_98229906	G	A
Marker2534	CA_chr01_98235211	T	C
Marker2535	CA_chr01_98246127	A	G
Marker2536	CA_chr01_98246279	C	A
Marker2537	CA_chr01_98246294	A	G
Marker2538	CA_chr01_98246295	G	T
Marker2545	CA_chr01_98533921	C	T
Marker2546	CA_chr01_98539465	C	T
Marker2547	CA_chr01_98540929	T	C
Marker2549	CA_chr01_98697545	G	A
Marker2550	CA_chr01_98704683	C	T
Marker2553	CA_chr01_99060226	T	G
Marker2554	CA_chr01_99060486	C	T
Marker2555	CA_chr01_99082988	T	G
Marker2556	CA_chr01_99082998	A	G
Marker2559	CA_chr01_99252091	T	C
Marker2560	CA_chr01_99252575	T	C
Marker2561	CA_chr01_99252726	A	G
Marker2562	CA_chr01_99274660	A	G
Marker2563	CA_chr01_99309971	T	A
Marker2564	CA_chr01_99323889	T	G
Marker2565	CA_chr01_99324166	C	A
Marker2566	CA_chr01_99324427	A	G
Marker2567	CA_chr01_99324438	G	T
Marker2568	CA_chr01_99343740	G	A
Marker2569	CA_chr01_99455326	T	A
Marker2570	CA_chr01_99533431	G	A
Marker2571	CA_chr01_99618221	A	G
Marker2572	CA_chr01_99703555	T	C
Marker2573	CA_chr01_99703577	G	A
Marker2575	CA_chr01_99739780	C	T
Marker2576	CA_chr01_99739781	G	A
Marker2577	CA_chr01_99739800	T	A
Marker2578	CA_chr01_99866311	A	G
Marker2579	CA_chr01_99866579	A	G
Marker2641	CA_chr02_3408455	A	G
Marker2658	CA_chr02_3702593	G	A
Marker2662	CA_chr02_3981247	T	C
Marker2665	CA_chr02_4421369	G	T
Marker2672	CA_chr02_4444965	A	G
Marker2708	CA_chr02_5097398	T	C
Marker2711	CA_chr02_5100714	T	C
Marker2729	CA_chr02_5204037	T	C
Marker2737	CA_chr02_5855023	A	G
Marker2749	CA_chr02_5888600	A	G
Marker2755	CA_chr02_5956632	T	C
Marker2770	CA_chr02_6180744	A	G
Marker2773	CA_chr02_6921516	A	C
Marker2774	CA_chr02_6999650	A	T
Marker2779	CA_chr02_7057082	G	A
Marker2786	CA_chr02_7353700	A	G
Marker2788	CA_chr02_7533968	A	G
Marker2801	CA_chr02_7726300	T	C
Marker2980	CA_chr02_42739373	T	G
Marker2984	CA_chr02_45107900	T	C
Marker2986	CA_chr02_45595758	A	G
Marker3001	CA_chr02_48381539	T	A
Marker3048	CA_chr02_59892121	G	A
Marker3093	CA_chr02_71240614	A	G
Marker3412	CA_chr02_75454834	A	G
Marker3413	CA_chr02_75610184	C	A
Marker3417	CA_chr02_75634399	C	T
Marker3418	CA_chr02_75645665	G	T
Marker3420	CA_chr02_75712292	A	G
Marker3421	CA_chr02_75773691	G	A
Marker3422	CA_chr02_75973172	T	A
Marker3423	CA_chr02_75997008	G	A
Marker3424	CA_chr02_76003824	T	C
Marker3425	CA_chr02_76003830	T	C
Marker3426	CA_chr02_76003832	G	C
Marker3427	CA_chr02_76005905	G	A
Marker3428	CA_chr02_76018387	A	G
Marker3429	CA_chr02_76066400	G	A
Marker3430	CA_chr02_76066473	A	T
Marker3431	CA_chr02_76069622	G	A
Marker3432	CA_chr02_76069624	T	C
Marker3433	CA_chr02_76145581	G	T
Marker3434	CA_chr02_76153692	G	A
Marker3435	CA_chr02_76153711	G	A
Marker3436	CA_chr02_76155443	C	T
Marker3437	CA_chr02_76155658	G	T
Marker3438	CA_chr02_76159772	C	T
Marker3440	CA_chr02_76173701	T	C
Marker3441	CA_chr02_76182779	T	A
Marker3443	CA_chr02_76196643	G	A
Marker3444	CA_chr02_76198660	G	A
Marker3445	CA_chr02_76201777	C	T
Marker3446	CA_chr02_76201799	G	A
Marker3447	CA_chr02_76201800	G	A
Marker3451	CA_chr02_76209719	G	A
Marker3457	CA_chr02_76229941	G	A
Marker3458	CA_chr02_76229992	G	A
Marker3459	CA_chr02_76232255	G	A
Marker3460	CA_chr02_76234460	A	T
Marker3461	CA_chr02_76235225	G	A
Marker3462	CA_chr02_76235476	A	G
Marker3465	CA_chr02_76254149	A	G
Marker3466	CA_chr02_76254390	G	A
Marker3468	CA_chr02_76255617	G	A
Marker3469	CA_chr02_76256335	C	T
Marker3471	CA_chr02_76257418	A	G
Marker3472	CA_chr02_76257419	T	G
Marker3473	CA_chr02_76276948	G	A
Marker3474	CA_chr02_76277109	A	C
Marker3475	CA_chr02_76277144	C	T
Marker3476	CA_chr02_76284488	C	T
Marker3478	CA_chr02_76284876	C	A
Marker3479	CA_chr02_76292605	C	T
Marker3480	CA_chr02_76292608	G	T
Marker3483	CA_chr02_76292930	A	T
Marker3484	CA_chr02_76293166	T	C
Marker3485	CA_chr02_76295845	C	T
Marker3486	CA_chr02_76295852	A	G
Marker3487	CA_chr02_76297444	T	C
Marker3488	CA_chr02_76297487	A	G
Marker3489	CA_chr02_76300090	T	C
Marker3490	CA_chr02_76300313	T	C
Marker3491	CA_chr02_76304566	G	C
Marker3492	CA_chr02_76304906	C	T
Marker3493	CA_chr02_76306531	T	G
Marker3497	CA_chr02_76315934	G	A
Marker3500	CA_chr02_76411264	C	T
Marker3501	CA_chr02_76411572	G	A
Marker3502	CA_chr02_76412998	A	G
Marker3503	CA_chr02_76413595	T	C
Marker3504	CA_chr02_76415044	T	A
Marker3505	CA_chr02_76415289	A	T
Marker3506	CA_chr02_76418279	C	A
Marker3507	CA_chr02_76427085	A	G
Marker3508	CA_chr02_76458704	G	T
Marker3509	CA_chr02_76458906	T	G
Marker3510	CA_chr02_76458907	G	A
Marker3511	CA_chr02_76471234	G	A
Marker3512	CA_chr02_76471278	T	A
Marker3513	CA_chr02_76474216	T	C
Marker3514	CA_chr02_76474541	G	A
Marker3515	CA_chr02_76476171	C	T
Marker3516	CA_chr02_76484599	T	C
Marker3517	CA_chr02_76485463	T	C
Marker3518	CA_chr02_76485838	G	A
Marker3519	CA_chr02_76495889	A	G
Marker3520	CA_chr02_76498216	G	A
Marker3521	CA_chr02_76498222	T	C
Marker3522	CA_chr02_76501308	A	G
Marker3523	CA_chr02_76506428	A	T
Marker3524	CA_chr02_77084476	T	C
Marker3525	CA_chr02_77176939	G	A
Marker3526	CA_chr02_77315128	T	C
Marker3527	CA_chr02_77974501	C	T
Marker3528	CA_chr02_78009028	T	G
Marker3529	CA_chr02_78347363	C	T
Marker3530	CA_chr02_78469960	C	T
Marker3531	CA_chr02_78590070	G	A
Marker3532	CA_chr02_78590347	C	G
Marker3533	CA_chr02_78590356	G	T
Marker3534	CA_chr02_78596483	A	G
Marker3535	CA_chr02_78606355	G	A
Marker3536	CA_chr02_78606640	A	G
Marker3537	CA_chr02_78624523	G	A
Marker3553	CA_chr02_78988041	A	G
Marker3555	CA_chr02_79779088	G	A
Marker3556	CA_chr02_79781283	T	C
Marker3557	CA_chr02_79783247	T	C
Marker3558	CA_chr02_79811883	T	C
Marker3559	CA_chr02_79811893	T	G
Marker3560	CA_chr02_79812107	T	A
Marker3561	CA_chr02_79829442	A	G
Marker3562	CA_chr02_79840329	T	C
Marker3563	CA_chr02_79841641	T	C
Marker3564	CA_chr02_79841806	G	A
Marker3565	CA_chr02_79888753	G	C
Marker3566	CA_chr02_79942644	T	C
Marker3568	CA_chr02_79977376	C	T
Marker3570	CA_chr02_79994984	T	G
Marker3571	CA_chr02_79995768	G	A
Marker3572	CA_chr02_79995825	G	A
Marker3573	CA_chr02_79996087	A	G
Marker3574	CA_chr02_80002996	C	T
Marker3575	CA_chr02_80003248	T	C
Marker3579	CA_chr02_80034578	C	A
Marker3580	CA_chr02_80034613	T	C
Marker3581	CA_chr02_80034625	G	A
Marker3582	CA_chr02_80034749	T	C
Marker3583	CA_chr02_80047930	G	A
Marker3584	CA_chr02_80048108	A	G
Marker3585	CA_chr02_80151345	A	C
Marker3586	CA_chr02_80151346	G	A
Marker3587	CA_chr02_80151383	T	A
Marker3588	CA_chr02_80151385	A	G
Marker3591	CA_chr02_80152784	A	G
Marker3593	CA_chr02_80153525	G	A
Marker3595	CA_chr02_80155749	G	A
Marker3596	CA_chr02_80162867	T	G
Marker3597	CA_chr02_80162881	C	T
Marker3598	CA_chr02_80162998	T	C
Marker3600	CA_chr02_80185959	G	A
Marker3601	CA_chr02_80187488	C	T
Marker3602	CA_chr02_80187531	G	A
Marker3603	CA_chr02_80189944	C	T
Marker3604	CA_chr02_80197800	A	G
Marker3605	CA_chr02_80199402	G	A
Marker3606	CA_chr02_80202565	G	T
Marker3607	CA_chr02_80206608	T	G
Marker3608	CA_chr02_80206621	A	G
Marker3609	CA_chr02_80227126	C	T
Marker3610	CA_chr02_80228828	A	C
Marker3611	CA_chr02_80229098	T	C
Marker3612	CA_chr02_80230778	C	T
Marker3613	CA_chr02_80233481	A	G
Marker3614	CA_chr02_80233492	A	G
Marker3615	CA_chr02_80233506	G	A
Marker3616	CA_chr02_80233747	T	A
Marker3617	CA_chr02_80233816	A	G
Marker3618	CA_chr02_80234093	G	A
Marker3619	CA_chr02_80235742	G	C
Marker3620	CA_chr02_80237751	C	T
Marker3621	CA_chr02_80238122	T	C
Marker3625	CA_chr02_80248497	T	C
Marker3626	CA_chr02_80248665	G	A
Marker3628	CA_chr02_80263399	T	C
Marker3629	CA_chr02_80263455	A	C
Marker3630	CA_chr02_80263620	G	C
Marker3631	CA_chr02_80263911	G	A
Marker3632	CA_chr02_80297579	T	A
Marker3637	CA_chr02_81041725	T	C
Marker3638	CA_chr02_81471942	T	G
Marker3639	CA_chr02_81718723	T	C
Marker3645	CA_chr02_81765011	T	A
Marker3648	CA_chr02_81823087	G	C
Marker3649	CA_chr02_81824135	T	C
Marker3650	CA_chr02_81824261	G	T
Marker3651	CA_chr02_81830998	C	T
Marker3655	CA_chr02_82051666	C	T
Marker3658	CA_chr02_82060906	T	G
Marker3659	CA_chr02_82060978	A	G
Marker3660	CA_chr02_82061034	A	G
Marker3661	CA_chr02_82075365	C	T
Marker3662	CA_chr02_82077733	G	A
Marker3663	CA_chr02_82077832	T	G
Marker3664	CA_chr02_82114837	A	C
Marker3665	CA_chr02_82568953	C	T
Marker3666	CA_chr02_82568986	C	T
Marker3667	CA_chr02_82631513	A	G
Marker3668	CA_chr02_82642901	G	A
Marker3669	CA_chr02_82647020	C	T
Marker3670	CA_chr02_82669183	G	A
Marker3671	CA_chr02_82669236	A	T
Marker3672	CA_chr02_82675395	C	A
Marker3673	CA_chr02_82679715	A	G
Marker3674	CA_chr02_82698318	G	T
Marker3675	CA_chr02_82698567	T	C
Marker3746	CA_chr03_2108377	C	T
Marker3764	CA_chr03_2361037	A	G
Marker3776	CA_chr03_2635966	G	A
Marker3801	CA_chr03_4050890	A	C
Marker3802	CA_chr03_4050899	C	T
Marker3804	CA_chr03_4218793	A	G
Marker3806	CA_chr03_4446610	T	A
Marker3807	CA_chr03_4471322	A	G
Marker3808	CA_chr03_4487996	G	T
Marker3813	CA_chr03_4500026	T	C
Marker3823	CA_chr03_4916768	A	C
Marker3826	CA_chr03_4917117	T	G
Marker3949	CA_chr03_5858010	C	A
Marker3950	CA_chr03_5872199	A	G
Marker3951	CA_chr03_5874190	T	C
Marker3952	CA_chr03_5874206	G	C
Marker3999	CA_chr03_6612449	C	T
Marker4000	CA_chr03_6642252	G	A
Marker4004	CA_chr03_6696530	C	T
Marker4022	CA_chr03_6886947	G	A
Marker4027	CA_chr03_7556871	C	T
Marker4028	CA_chr03_7694008	C	T
Marker4029	CA_chr03_7965713	T	A
Marker4032	CA_chr03_8045750	A	T
Marker4034	CA_chr03_8140909	T	C
Marker4035	CA_chr03_8356785	A	G
Marker4036	CA_chr03_8553497	A	C
Marker4038	CA_chr03_9531016	G	T
Marker4040	CA_chr03_9749290	T	C
Marker4041	CA_chr03_9764603	T	C
Marker4043	CA_chr03_10513039	G	A
Marker4044	CA_chr03_10900540	C	T
Marker4045	CA_chr03_11568381	G	A
Marker4046	CA_chr03_11755300	A	G
Marker4047	CA_chr03_12024770	A	T
Marker4048	CA_chr03_12069836	G	A
Marker4049	CA_chr03_12070221	G	C
Marker4050	CA_chr03_12083541	G	T
Marker4051	CA_chr03_12160246	A	G
Marker4052	CA_chr03_12203093	A	G
Marker4058	CA_chr03_12280487	C	T
Marker4061	CA_chr03_13140490	G	A
Marker4062	CA_chr03_14132714	T	C
Marker4065	CA_chr03_14522954	G	A
Marker4066	CA_chr03_14562811	G	A
Marker4067	CA_chr03_14568611	T	C
Marker4068	CA_chr03_14573651	A	G
Marker4069	CA_chr03_14578711	G	A
Marker4070	CA_chr03_14578927	C	T
Marker4071	CA_chr03_14581145	A	G
Marker4096	CA_chr03_14727286	A	G
Marker4102	CA_chr03_14806741	G	A
Marker4108	CA_chr03_15157605	T	C
Marker4112	CA_chr03_15510098	A	G
Marker4114	CA_chr03_15685331	C	T
Marker4115	CA_chr03_15844913	T	C
Marker4116	CA_chr03_16351669	G	A
Marker4117	CA_chr03_16615010	A	G
Marker4118	CA_chr03_17473041	G	A
Marker4119	CA_chr03_17616966	C	T
Marker4120	CA_chr03_18168143	A	T
Marker4121	CA_chr03_18181688	T	C
Marker4122	CA_chr03_18255279	T	G
Marker4124	CA_chr03_18375858	A	C
Marker4125	CA_chr03_18441165	C	T
Marker4126	CA_chr03_18577346	G	A
Marker4127	CA_chr03_18706285	G	A
Marker4129	CA_chr03_18845506	T	C
Marker4132	CA_chr03_19132044	A	G
Marker4133	CA_chr03_19806229	A	T
Marker4134	CA_chr03_19819949	A	G
Marker4135	CA_chr03_19837864	G	A
Marker4138	CA_chr03_20092963	C	T
Marker4140	CA_chr03_20701492	A	G
Marker4141	CA_chr03_20888938	G	A
Marker4142	CA_chr03_21260054	T	G
Marker4143	CA_chr03_21369749	A	G
Marker4144	CA_chr03_21613470	T	C
Marker4145	CA_chr03_21615512	A	C
Marker4147	CA_chr03_21923442	A	T
Marker4149	CA_chr03_22267965	G	A
Marker4151	CA_chr03_24285834	C	T
Marker4154	CA_chr03_25152883	C	T
Marker4155	CA_chr03_25171105	A	G
Marker4156	CA_chr03_25299105	A	G
Marker4157	CA_chr03_25427009	T	C
Marker4158	CA_chr03_25455027	A	G
Marker4159	CA_chr03_25486115	A	T
Marker4160	CA_chr03_25647850	T	C
Marker4161	CA_chr03_25930758	A	G
Marker4162	CA_chr03_25943386	A	G
Marker4163	CA_chr03_26015234	A	C
Marker4166	CA_chr03_26833518	T	C
Marker4167	CA_chr03_27084073	A	G
Marker4168	CA_chr03_27128104	G	A
Marker4170	CA_chr03_34539757	T	C
Marker4172	CA_chr03_48027213	C	T
Marker4175	CA_chr03_51673538	G	A
Marker4176	CA_chr03_54236092	T	C
Marker4178	CA_chr03_57985880	A	C
Marker4179	CA_chr03_59211971	T	C
Marker4180	CA_chr03_59425960	G	C
Marker4181	CA_chr03_61742285	A	G
Marker4182	CA_chr03_61748737	G	A
Marker4183	CA_chr03_62216453	C	T
Marker4189	CA_chr03_67017637	A	G
Marker4190	CA_chr03_67788992	T	C
Marker4196	CA_chr03_73543799	T	C
Marker4213	CA_chr03_74991778	T	C
Marker4214	CA_chr03_75052534	C	T
Marker4215	CA_chr03_75074395	A	G
Marker4216	CA_chr03_75119960	A	C
Marker4217	CA_chr03_75128497	G	A
Marker4218	CA_chr03_75137145	G	A
Marker4219	CA_chr03_75150518	A	G
Marker4220	CA_chr03_75150526	G	A
Marker4221	CA_chr03_75241084	T	A
Marker4222	CA_chr03_75247429	C	T
Marker4223	CA_chr03_75248981	G	T
Marker4224	CA_chr03_75248982	G	A
Marker4225	CA_chr03_75248990	A	G
Marker4226	CA_chr03_75267587	A	G
Marker4228	CA_chr03_75276234	T	C
Marker4229	CA_chr03_75278885	G	C
Marker4230	CA_chr03_75279163	A	G
Marker4231	CA_chr03_75281724	C	T
Marker4232	CA_chr03_75296410	T	G
Marker4234	CA_chr03_75301628	C	T
Marker4235	CA_chr03_75302466	T	C
Marker4236	CA_chr03_75370078	T	C
Marker4238	CA_chr03_75553585	T	C
Marker4240	CA_chr03_76460564	G	A
Marker4242	CA_chr03_78830086	T	C
Marker4243	CA_chr03_79586337	A	G
Marker4244	CA_chr03_79615335	G	A
Marker4245	CA_chr03_80650009	T	C
Marker4247	CA_chr03_81331674	A	C
Marker4248	CA_chr03_81381465	G	A
Marker4249	CA_chr03_81391612	C	T
Marker4250	CA_chr03_81398495	C	T
Marker4251	CA_chr03_81405259	G	T
Marker4252	CA_chr03_81407600	T	G
Marker4253	CA_chr03_81407884	C	T
Marker4254	CA_chr03_81417604	C	T
Marker4255	CA_chr03_81423330	C	T
Marker4256	CA_chr03_81440778	C	A
Marker4257	CA_chr03_81444257	G	A
Marker4258	CA_chr03_81445704	A	G
Marker4259	CA_chr03_81448191	A	G
Marker4260	CA_chr03_81448199	A	G
Marker4261	CA_chr03_81448473	G	A
Marker4262	CA_chr03_81449560	T	G
Marker4264	CA_chr03_81451283	C	T
Marker4265	CA_chr03_81453184	G	A
Marker4267	CA_chr03_81750600	T	C
Marker4268	CA_chr03_81825122	T	C
Marker4269	CA_chr03_81917865	A	G
Marker4271	CA_chr03_81977988	A	G
Marker4276	CA_chr03_84425291	T	C
Marker4278	CA_chr03_84754563	A	G
Marker4279	CA_chr03_85486393	T	C
Marker4280	CA_chr03_85728920	T	C
Marker4284	CA_chr03_85730861	A	G
Marker4285	CA_chr03_85731219	T	G
Marker4286	CA_chr03_85731458	T	C
Marker4287	CA_chr03_85734788	A	G
Marker4290	CA_chr03_85744835	A	G
Marker4292	CA_chr03_85746477	T	C
Marker4299	CA_chr03_85787449	T	C
Marker4300	CA_chr03_85787482	A	G
Marker4301	CA_chr03_85826411	A	G
Marker4303	CA_chr03_85832155	A	G
Marker4304	CA_chr03_85832776	A	G
Marker4306	CA_chr03_85832961	A	C
Marker4307	CA_chr03_85833012	T	C
Marker4308	CA_chr03_85833014	T	C
Marker4309	CA_chr03_85836708	T	C
Marker4310	CA_chr03_85847328	A	G
Marker4356	CA_chr03_87036808	A	T
Marker4357	CA_chr03_87115310	T	C
Marker4358	CA_chr03_87148646	A	G
Marker4359	CA_chr03_87493340	C	T
Marker4360	CA_chr03_87685073	T	G
Marker4361	CA_chr03_87805966	T	G
Marker4362	CA_chr03_88168877	C	T
Marker4363	CA_chr03_88387094	A	T
Marker4364	CA_chr03_88594030	T	C
Marker4425	CA_chr03_93370541	C	T
Marker4586	CA_chr03_96005653	C	T
Marker4587	CA_chr03_96017494	T	C
Marker4588	CA_chr03_96029526	C	T
Marker4589	CA_chr03_96033522	C	T
Marker4590	CA_chr03_97168559	G	A
Marker4591	CA_chr03_97168581	C	A
Marker4592	CA_chr03_97168832	C	T
Marker4593	CA_chr03_97473636	T	A
Marker4594	CA_chr03_97484341	T	G
Marker4595	CA_chr03_97484668	T	C
Marker4596	CA_chr03_98217834	A	G
Marker4597	CA_chr03_98356575	C	A
Marker4598	CA_chr03_98372381	A	C
Marker4599	CA_chr03_98374882	G	T
Marker4602	CA_chr03_98865280	A	G
Marker4603	CA_chr03_99208029	T	G
Marker4604	CA_chr03_99225714	C	T
Marker4605	CA_chr03_99345955	A	C
Marker4606	CA_chr03_99484354	T	C
Marker4607	CA_chr03_99533103	T	C
Marker4608	CA_chr03_99533111	A	G
Marker4609	CA_chr03_99533137	T	C
Marker4611	CA_chr03_99536787	C	A
Marker4612	CA_chr03_99536793	G	T
Marker4618	CA_chr04_1254494	T	C
Marker4619	CA_chr04_1304848	C	T
Marker4621	CA_chr04_1691404	A	T
Marker4622	CA_chr04_1703596	G	T
Marker4683	CA_chr04_2192805	C	A
Marker4684	CA_chr04_2234678	T	G
Marker4685	CA_chr04_2234759	G	A
Marker4686	CA_chr04_2236324	G	A
Marker4687	CA_chr04_2292153	G	A
Marker4688	CA_chr04_2299165	G	A
Marker4690	CA_chr04_2502386	G	C
Marker4691	CA_chr04_2502566	C	G
Marker4692	CA_chr04_2514720	C	T
Marker4693	CA_chr04_2517385	T	A
Marker4694	CA_chr04_2542829	A	C
Marker4695	CA_chr04_2544458	G	C
Marker4696	CA_chr04_2561695	C	A
Marker4697	CA_chr04_2569477	A	C
Marker4698	CA_chr04_2571056	A	C
Marker4699	CA_chr04_2576562	C	T
Marker4700	CA_chr04_2678287	G	A
Marker4701	CA_chr04_2682760	G	A
Marker4703	CA_chr04_3126434	G	A
Marker4704	CA_chr04_3188370	C	G
Marker4705	CA_chr04_3203314	C	T
Marker4706	CA_chr04_3203628	T	C
Marker4707	CA_chr04_3264889	C	A
Marker4708	CA_chr04_3265096	A	T
Marker4709	CA_chr04_3265101	A	G
Marker4710	CA_chr04_3270756	G	A
Marker4711	CA_chr04_3270764	A	T
Marker4712	CA_chr04_3272030	C	A
Marker4713	CA_chr04_3305578	C	T
Marker4728	CA_chr04_4460199	A	G
Marker4729	CA_chr04_4537651	T	C
Marker4730	CA_chr04_4537892	G	A
Marker4973	CA_chr04_8387877	A	G
Marker4983	CA_chr04_8696715	A	T
Marker4984	CA_chr04_8696716	A	C
Marker4985	CA_chr04_8696721	T	G
Marker4986	CA_chr04_8696724	C	G
Marker4987	CA_chr04_8702125	A	C
Marker4988	CA_chr04_8702127	G	A
Marker4989	CA_chr04_8703961	A	G
Marker4990	CA_chr04_8714641	T	A
Marker4991	CA_chr04_8714875	A	G
Marker4992	CA_chr04_8714914	C	T
Marker4993	CA_chr04_8735291	T	C
Marker4994	CA_chr04_8739373	A	C
Marker4995	CA_chr04_8855921	A	G
Marker4996	CA_chr04_8878999	T	C
Marker4997	CA_chr04_9318308	A	G
Marker4998	CA_chr04_9330964	T	C
Marker4999	CA_chr04_9545087	C	T
Marker5000	CA_chr04_9554901	A	T
Marker5001	CA_chr04_9620464	A	C
Marker5002	CA_chr04_9894301	A	T
Marker5003	CA_chr04_9946198	A	C
Marker5004	CA_chr04_10042091	G	A
Marker5005	CA_chr04_10191145	T	A
Marker5006	CA_chr04_10493222	A	T
Marker5007	CA_chr04_10547494	G	A
Marker5008	CA_chr04_10663529	G	A
Marker5009	CA_chr04_10663556	C	T
Marker5010	CA_chr04_10663953	A	G
Marker5011	CA_chr04_10663995	A	G
Marker5012	CA_chr04_10673715	C	T
Marker5013	CA_chr04_10677340	T	C
Marker5014	CA_chr04_10678940	A	G
Marker5016	CA_chr04_10681031	A	G
Marker5017	CA_chr04_10690948	A	T
Marker5018	CA_chr04_10690981	G	A
Marker5019	CA_chr04_10691652	T	C
Marker5020	CA_chr04_10691816	A	G
Marker5021	CA_chr04_10702456	T	C
Marker5022	CA_chr04_10702468	T	C
Marker5023	CA_chr04_10702506	T	C
Marker5024	CA_chr04_10709228	C	G
Marker5025	CA_chr04_10730252	A	T
Marker5026	CA_chr04_10730717	C	A
Marker5027	CA_chr04_10732837	T	C
Marker5028	CA_chr04_10733043	C	T
Marker5029	CA_chr04_10750334	G	A
Marker5030	CA_chr04_10750539	T	C
Marker5031	CA_chr04_10750760	G	A
Marker5032	CA_chr04_10758631	A	G
Marker5033	CA_chr04_10765397	T	C
Marker5034	CA_chr04_10765678	A	C
Marker5035	CA_chr04_10765989	G	A
Marker5036	CA_chr04_10774222	T	C
Marker5037	CA_chr04_10774283	A	G
Marker5038	CA_chr04_10774991	C	A
Marker5039	CA_chr04_10774999	A	G
Marker5040	CA_chr04_10777823	C	T
Marker5041	CA_chr04_10777933	C	T
Marker5042	CA_chr04_10786611	G	A
Marker5043	CA_chr04_10788027	G	C
Marker5044	CA_chr04_10788212	C	A
Marker5045	CA_chr04_10791363	G	C
Marker5046	CA_chr04_10791916	C	A
Marker5047	CA_chr04_10796571	A	C
Marker5048	CA_chr04_10797165	T	C
Marker5049	CA_chr04_10797471	T	A
Marker5050	CA_chr04_10803456	A	C
Marker5051	CA_chr04_10939947	A	G
Marker5052	CA_chr04_10941579	T	C
Marker5053	CA_chr04_10946057	A	G
Marker5054	CA_chr04_10954301	T	C
Marker5055	CA_chr04_10958127	G	A
Marker5063	CA_chr04_11834195	G	T
Marker5064	CA_chr04_11907237	A	G
Marker5065	CA_chr04_11964346	A	G
Marker5067	CA_chr04_12585095	T	C
Marker5068	CA_chr04_12625410	A	G
Marker5070	CA_chr04_13774655	T	G
Marker5072	CA_chr04_23095393	A	G
Marker5073	CA_chr04_31403886	A	G
Marker5075	CA_chr04_36030324	G	T
Marker5076	CA_chr04_37177711	A	G
Marker5077	CA_chr04_44064288	G	C
Marker5080	CA_chr04_48056139	T	C
Marker5081	CA_chr04_49117624	A	G
Marker5082	CA_chr04_52113352	C	G
Marker5083	CA_chr04_52114297	C	T
Marker5084	CA_chr04_52122296	T	C
Marker5085	CA_chr04_52122299	C	T
Marker5086	CA_chr04_52127418	T	C
Marker5087	CA_chr04_52127769	A	G
Marker5088	CA_chr04_52166495	C	T
Marker5089	CA_chr04_52166824	G	A
Marker5090	CA_chr04_52258358	G	A
Marker5091	CA_chr04_53709653	A	C
Marker5093	CA_chr04_53920459	T	A
Marker5094	CA_chr04_53940871	G	A
Marker5095	CA_chr04_53951397	G	A
Marker5096	CA_chr04_53996792	C	T
Marker5097	CA_chr04_53996838	C	T
Marker5098	CA_chr04_53997084	T	C
Marker5099	CA_chr04_54010768	C	T
Marker5100	CA_chr04_54010979	A	C
Marker5101	CA_chr04_54025705	A	T
Marker5102	CA_chr04_54029082	C	T
Marker5103	CA_chr04_54029362	A	T
Marker5104	CA_chr04_54029379	T	C
Marker5106	CA_chr04_58464325	C	T
Marker5107	CA_chr04_59062741	A	G
Marker5108	CA_chr04_59064210	C	G
Marker5110	CA_chr04_59278751	G	A
Marker5111	CA_chr04_59278759	T	C
Marker5112	CA_chr04_59278985	T	C
Marker5159	CA_chr04_59807519	A	G
Marker5166	CA_chr04_60644571	T	A
Marker5179	CA_chr04_60846223	C	T
Marker5180	CA_chr04_60940378	A	G
Marker5181	CA_chr04_60946680	G	A
Marker5182	CA_chr04_60946765	A	G
Marker5183	CA_chr04_60946786	T	C
Marker5184	CA_chr04_60946815	T	C
Marker5185	CA_chr04_60946828	A	T
Marker5186	CA_chr04_60947047	G	A
Marker5187	CA_chr04_60953083	C	T
Marker5188	CA_chr04_60967524	C	A
Marker5190	CA_chr04_60980371	G	A
Marker5191	CA_chr04_60982224	C	T
Marker5192	CA_chr04_60982225	T	C
Marker5193	CA_chr04_60982417	G	A
Marker5194	CA_chr04_60982871	A	G
Marker5195	CA_chr04_60982890	G	A
Marker5196	CA_chr04_60982910	A	G
Marker5217	CA_chr05_1518265	G	A
Marker5223	CA_chr05_3272852	A	T
Marker5224	CA_chr05_3378430	C	T
Marker5279	CA_chr05_5198278	A	T
Marker5280	CA_chr05_5213855	G	A
Marker5281	CA_chr05_5294995	G	A
Marker5282	CA_chr05_5299723	G	T
Marker5284	CA_chr05_5302830	G	A
Marker5285	CA_chr05_5302893	C	T
Marker5286	CA_chr05_5489364	C	T
Marker5287	CA_chr05_5558309	T	G
Marker5288	CA_chr05_5562010	C	T
Marker5289	CA_chr05_5564223	T	C
Marker5290	CA_chr05_5617446	G	C
Marker5291	CA_chr05_5664693	A	T
Marker5292	CA_chr05_5758592	T	A
Marker5294	CA_chr05_5761959	A	G
Marker5297	CA_chr05_5812082	A	T
Marker5310	CA_chr05_6023549	G	A
Marker5316	CA_chr05_6549051	A	G
Marker5317	CA_chr05_6674408	G	A
Marker5318	CA_chr05_6784140	C	T
Marker5327	CA_chr05_7248281	A	T
Marker5328	CA_chr05_7278757	C	T
Marker5335	CA_chr05_7586370	A	G
Marker5337	CA_chr05_7821101	A	T
Marker5338	CA_chr05_8257565	T	C
Marker5345	CA_chr05_8491810	G	A
Marker5346	CA_chr05_8541156	A	T
Marker5351	CA_chr05_8999361	G	T
Marker5353	CA_chr05_9324222	C	T
Marker5354	CA_chr05_9407434	C	G
Marker5358	CA_chr05_9739480	T	C
Marker5359	CA_chr05_10105024	T	C
Marker5360	CA_chr05_10132448	T	C
Marker5370	CA_chr05_10435578	C	A
Marker5456	CA_chr05_14766108	A	C
Marker5457	CA_chr05_14768388	A	T
Marker5458	CA_chr05_14768684	T	A
Marker5463	CA_chr05_19593576	G	A
Marker5464	CA_chr05_19596794	A	G
Marker5465	CA_chr05_19597079	G	T
Marker5466	CA_chr05_19634615	G	T
Marker5467	CA_chr05_19637110	C	T
Marker5468	CA_chr05_19654835	G	A
Marker5470	CA_chr05_19670166	A	G
Marker5471	CA_chr05_19670296	A	G
Marker5472	CA_chr05_19671864	T	C
Marker5473	CA_chr05_19681838	A	T
Marker5474	CA_chr05_19703799	A	G
Marker5475	CA_chr05_19707386	G	T
Marker5476	CA_chr05_19709226	T	C
Marker5477	CA_chr05_19764071	C	T
Marker5478	CA_chr05_19764737	G	A
Marker5479	CA_chr05_19791975	C	A
Marker5480	CA_chr05_19804833	T	C
Marker5481	CA_chr05_19822535	G	A
Marker5482	CA_chr05_19822544	A	G
Marker5483	CA_chr05_19822745	T	C
Marker5484	CA_chr05_19862630	A	G
Marker5485	CA_chr05_19895340	C	T
Marker5486	CA_chr05_19897810	G	T
Marker5487	CA_chr05_19897845	A	T
Marker5488	CA_chr05_19910171	C	A
Marker5489	CA_chr05_19930585	T	C
Marker5490	CA_chr05_19931044	T	C
Marker5491	CA_chr05_19931088	G	A
Marker5492	CA_chr05_20113702	G	A
Marker5493	CA_chr05_20114535	C	T
Marker5494	CA_chr05_20114536	T	C
Marker5495	CA_chr05_20115872	C	A
Marker5496	CA_chr05_20115909	A	G
Marker5497	CA_chr05_20115939	T	C
Marker5498	CA_chr05_20117133	T	C
Marker5519	CA_chr05_20234480	G	A
Marker5556	CA_chr05_20493455	G	A
Marker5558	CA_chr05_20989061	T	C
Marker5559	CA_chr05_21160100	A	G
Marker5562	CA_chr05_21162424	A	G
Marker5574	CA_chr05_21576933	A	T
Marker5575	CA_chr05_21577049	A	G
Marker5614	CA_chr05_22010001	T	C
Marker5651	CA_chr05_22200664	C	T
Marker5672	CA_chr05_25946899	A	G
Marker5682	CA_chr05_26757985	G	C
Marker5683	CA_chr05_26757998	T	C
Marker5709	CA_chr05_27321508	G	A
Marker5715	CA_chr05_27973319	A	C
Marker5717	CA_chr05_28058509	A	G
Marker5728	CA_chr05_28252193	T	C
Marker5730	CA_chr05_28323398	T	C
Marker5732	CA_chr05_28858356	C	T
Marker5763	CA_chr05_30327417	C	T
Marker5766	CA_chr05_30355096	C	T
Marker5767	CA_chr05_30358548	G	A
Marker5768	CA_chr05_30386199	C	T
Marker5769	CA_chr05_30402444	C	T
Marker5770	CA_chr05_30406650	A	G
Marker5771	CA_chr05_30998989	G	A
Marker5772	CA_chr05_31001816	G	A
Marker5773	CA_chr05_31062423	G	T
Marker5774	CA_chr05_31126834	G	A
Marker5775	CA_chr05_31422787	T	C
Marker5776	CA_chr05_31562541	A	G
Marker5777	CA_chr05_31655242	A	G
Marker5778	CA_chr05_31728641	C	T
Marker5779	CA_chr05_31728721	T	C
Marker5780	CA_chr05_31728952	A	C
Marker5781	CA_chr05_31729018	G	A
Marker5782	CA_chr05_31762671	T	C
Marker5783	CA_chr05_31762672	T	C
Marker5784	CA_chr05_31762869	C	T
Marker5785	CA_chr05_31762917	G	A
Marker5786	CA_chr05_31763135	T	C
Marker5787	CA_chr05_31763452	G	A
Marker5788	CA_chr05_31769299	T	C
Marker5789	CA_chr05_31769324	C	T
Marker5791	CA_chr05_31781770	A	C
Marker5792	CA_chr05_31782856	G	A
Marker5793	CA_chr05_31827031	A	G
Marker5794	CA_chr05_31844620	A	G
Marker5798	CA_chr05_31999642	A	G
Marker5816	CA_chr05_32163176	C	A
Marker5826	CA_chr05_32420417	C	A
Marker5843	CA_chr05_32651862	G	A
Marker5853	CA_chr05_32987284	T	A
Marker5861	CA_chr05_33226262	A	G
Marker5879	CA_chr05_33318217	A	G
Marker5892	CA_chr05_33680228	A	G
Marker5893	CA_chr05_33996424	T	A
Marker5894	CA_chr05_36394008	C	G
Marker5896	CA_chr05_36487650	C	T
Marker5897	CA_chr05_36553800	C	T
Marker5898	CA_chr05_36676840	A	C
Marker5899	CA_chr05_36705960	A	T
Marker5900	CA_chr05_36744291	T	C
Marker5901	CA_chr05_36801875	G	C
Marker5902	CA_chr05_36916917	G	T
Marker5903	CA_chr05_36943255	G	T
Marker5904	CA_chr05_36958818	A	G
Marker5905	CA_chr05_36983363	T	C
Marker5906	CA_chr05_37023082	G	A
Marker5908	CA_chr05_37079496	T	C
Marker5916	CA_chr05_37281995	G	A
Marker5926	CA_chr05_37610943	A	G
Marker5929	CA_chr05_37783660	C	T
Marker5932	CA_chr05_42561795	T	C
Marker5935	CA_chr05_68937899	A	T
Marker5937	CA_chr05_78751584	G	A
Marker5938	CA_chr05_78937630	T	C
Marker5939	CA_chr05_79028268	C	T
Marker5940	CA_chr05_79061332	T	G
Marker5941	CA_chr05_79146740	T	C
Marker5942	CA_chr05_79327347	A	G
Marker5943	CA_chr05_79798040	G	A
Marker5944	CA_chr05_79898061	A	G
Marker5945	CA_chr05_79923676	C	T
Marker5946	CA_chr05_79950754	G	A
Marker5947	CA_chr05_79950772	C	A
Marker5948	CA_chr05_79951343	T	C
Marker5949	CA_chr05_80102935	C	A
Marker5950	CA_chr05_80228552	T	G
Marker5951	CA_chr05_80402534	T	C
Marker5952	CA_chr05_80615772	T	G
Marker5953	CA_chr05_80622726	C	T
Marker5954	CA_chr05_80650743	A	G
Marker5955	CA_chr05_80651022	T	G
Marker5956	CA_chr05_80678475	G	A
Marker5957	CA_chr05_80678682	G	C
Marker5958	CA_chr05_80678693	G	A
Marker5959	CA_chr05_80682908	A	G
Marker5960	CA_chr05_80682955	G	C
Marker5961	CA_chr05_80711373	G	A
Marker5962	CA_chr05_80729817	A	G
Marker5963	CA_chr05_80813813	C	T
Marker5964	CA_chr05_80845867	T	C
Marker5966	CA_chr05_80942011	C	T
Marker5967	CA_chr05_80951183	G	A
Marker5969	CA_chr05_81006744	C	T
Marker5970	CA_chr05_81103178	T	C
Marker5971	CA_chr05_81934880	G	A
Marker5972	CA_chr05_81938324	A	C
Marker5974	CA_chr05_81957104	C	A
Marker5975	CA_chr05_81970273	G	A
Marker5976	CA_chr05_81973779	G	A
Marker5977	CA_chr05_81973960	T	C
Marker5978	CA_chr05_81992617	A	G
Marker5979	CA_chr05_81997331	T	G
Marker5980	CA_chr05_81997468	T	G
Marker5981	CA_chr05_81998158	G	A
Marker5982	CA_chr05_82009472	T	C
Marker5983	CA_chr05_82009698	T	G
Marker5984	CA_chr05_82009774	G	A
Marker5985	CA_chr05_82009955	G	A
Marker5986	CA_chr05_82009962	T	C
Marker5987	CA_chr05_82013773	T	C
Marker5988	CA_chr05_82013780	T	C
Marker5989	CA_chr05_82014746	T	G
Marker5990	CA_chr05_82014798	G	T
Marker5991	CA_chr05_82014830	T	C
Marker5992	CA_chr05_82014964	A	G
Marker5994	CA_chr05_82048856	T	C
Marker5995	CA_chr05_82050887	A	G
Marker5996	CA_chr05_82054609	T	C
Marker5997	CA_chr05_82072008	A	G
Marker5998	CA_chr05_82072211	T	C
Marker5999	CA_chr05_82072226	A	G
Marker6000	CA_chr05_82073167	G	A
Marker6001	CA_chr05_82073807	T	C
Marker6002	CA_chr05_82093638	G	A
Marker6003	CA_chr05_82093899	G	A
Marker6004	CA_chr05_82103203	T	C
Marker6005	CA_chr05_82103250	C	T
Marker6010	CA_chr05_82109362	T	C
Marker6011	CA_chr05_82109376	C	T
Marker6012	CA_chr05_82109413	A	G
Marker6013	CA_chr05_82111390	T	C
Marker6014	CA_chr05_82111747	A	G
Marker6015	CA_chr05_82111761	C	A
Marker6016	CA_chr05_82112233	A	C
Marker6017	CA_chr05_82114904	T	C
Marker6018	CA_chr05_82114912	T	C
Marker6019	CA_chr05_82114915	G	A
Marker6020	CA_chr05_82130771	T	C
Marker6021	CA_chr05_82132530	C	T
Marker6022	CA_chr05_82133499	G	A
Marker6023	CA_chr05_82135277	C	T
Marker6024	CA_chr05_82135528	G	A
Marker6025	CA_chr05_82135858	A	G
Marker6026	CA_chr05_82138957	A	T
Marker6027	CA_chr05_82139995	C	T
Marker6028	CA_chr05_82669818	T	C
Marker6029	CA_chr05_82672094	A	G
Marker6030	CA_chr05_83013022	A	G
Marker6031	CA_chr05_83581782	A	T
Marker6032	CA_chr05_83581806	A	G
Marker6033	CA_chr05_83750034	A	C
Marker6034	CA_chr05_83750110	C	A
Marker6035	CA_chr05_83758204	A	G
Marker6036	CA_chr05_83763096	G	A
Marker6040	CA_chr05_83813045	A	G
Marker6041	CA_chr05_83813644	C	T
Marker6042	CA_chr05_83813654	T	C
Marker6043	CA_chr05_83821174	G	A
Marker6044	CA_chr05_83822957	G	T
Marker6045	CA_chr05_83832131	T	G
Marker6046	CA_chr05_83832143	T	C
Marker6047	CA_chr05_83832293	G	T
Marker6048	CA_chr05_83840310	A	T
Marker6049	CA_chr05_83855368	T	C
Marker6050	CA_chr05_83913653	T	C
Marker6051	CA_chr05_84029518	C	T
Marker6053	CA_chr05_84089785	G	A
Marker6054	CA_chr05_84214144	C	T
Marker6055	CA_chr05_84306201	C	A
Marker6056	CA_chr05_84316379	T	G
Marker6057	CA_chr05_84345396	A	G
Marker6058	CA_chr05_84356781	C	A
Marker6070	CA_chr05_86459094	A	G
Marker6071	CA_chr05_86496079	C	T
Marker6072	CA_chr05_86516982	A	G
Marker6073	CA_chr05_86517000	G	A
Marker6074	CA_chr05_86519347	A	G
Marker6075	CA_chr05_86519357	C	A
Marker6076	CA_chr05_86520816	T	C
Marker6077	CA_chr05_86520842	C	T
Marker6078	CA_chr05_86520857	C	T
Marker6079	CA_chr05_86524057	A	G
Marker6080	CA_chr05_86524222	A	G
Marker6081	CA_chr05_86524231	T	G
Marker6082	CA_chr05_86524279	A	G
Marker6083	CA_chr05_86524538	G	A
Marker6084	CA_chr05_86524579	T	G
Marker6085	CA_chr05_86524627	G	A
Marker6086	CA_chr05_86524948	C	T
Marker6087	CA_chr05_86540362	T	C
Marker6088	CA_chr05_86580247	G	A
Marker6089	CA_chr05_86580270	T	C
Marker6091	CA_chr05_86640840	T	G
Marker6092	CA_chr05_86640888	T	C
Marker6093	CA_chr05_86642098	T	C
Marker6095	CA_chr05_86802646	C	A
Marker6096	CA_chr05_86805489	C	T
Marker6097	CA_chr05_86822575	A	T
Marker6098	CA_chr05_86841370	T	G
Marker6099	CA_chr05_86929156	C	T
Marker6101	CA_chr05_87105553	A	G
Marker6102	CA_chr05_87203598	T	C
Marker6103	CA_chr05_87243454	A	C
Marker6105	CA_chr05_87261566	A	G
Marker6106	CA_chr05_88521521	T	A
Marker6107	CA_chr05_88521522	G	A
Marker6108	CA_chr05_88521537	A	G
Marker6109	CA_chr05_88538028	T	C
Marker6111	CA_chr05_89745309	C	A
Marker6113	CA_chr05_89753925	C	T
Marker6116	CA_chr05_89754435	A	T
Marker6117	CA_chr05_89786763	A	G
Marker6118	CA_chr05_89794598	T	C
Marker6119	CA_chr05_89794619	G	A
Marker6120	CA_chr05_89923470	A	G
Marker6121	CA_chr05_90020210	A	G
Marker6122	CA_chr05_90151264	A	G
Marker6123	CA_chr05_90169510	A	C
Marker6124	CA_chr05_90171830	G	A
Marker6125	CA_chr05_90190683	A	G
Marker6127	CA_chr05_90220913	A	G
Marker6128	CA_chr05_90238278	T	C
Marker6131	CA_chr05_90472906	A	C
Marker6132	CA_chr05_90632463	C	T
Marker6148	CA_chr05_91563136	G	A
Marker6149	CA_chr05_91563448	A	T
Marker6150	CA_chr05_91567275	T	G
Marker6153	CA_chr05_91748276	A	T
Marker6154	CA_chr05_91942814	A	G
Marker6155	CA_chr05_91942819	G	A
Marker6156	CA_chr05_91942837	A	G
Marker6157	CA_chr05_91943043	A	G
Marker6158	CA_chr05_91956914	C	A
Marker6159	CA_chr05_91967033	T	C
Marker6160	CA_chr05_91968965	T	C
Marker6161	CA_chr05_92010986	A	G
Marker6162	CA_chr05_92011046	A	T
Marker6163	CA_chr05_92011326	G	A
Marker6164	CA_chr05_92027442	G	A
Marker6197	CA_chr06_1687225	G	T
Marker6219	CA_chr06_1894179	A	G
Marker6226	CA_chr06_2145996	A	T
Marker6241	CA_chr06_2599091	C	T
Marker6244	CA_chr06_2636506	G	A
Marker6246	CA_chr06_3308567	A	G
Marker6247	CA_chr06_3357469	C	T
Marker6248	CA_chr06_3364123	T	G
Marker6253	CA_chr06_3682624	A	G
Marker6256	CA_chr06_3749157	C	G
Marker6261	CA_chr06_4235543	A	G
Marker6262	CA_chr06_5754594	G	A
Marker6263	CA_chr06_6042110	T	C
Marker6265	CA_chr06_11035993	A	C
Marker6266	CA_chr06_11517816	G	A
Marker6267	CA_chr06_11641728	C	T
Marker6271	CA_chr06_11861474	T	C
Marker6272	CA_chr06_12103565	G	T
Marker6273	CA_chr06_12158628	C	A
Marker6278	CA_chr06_13303087	T	C
Marker6279	CA_chr06_13450559	A	G
Marker6282	CA_chr06_13587803	T	C
Marker6283	CA_chr06_13657245	T	G
Marker6284	CA_chr06_13902188	C	T
Marker6285	CA_chr06_14006131	C	T
Marker6286	CA_chr06_14294906	T	A
Marker6287	CA_chr06_14311491	G	A
Marker6288	CA_chr06_14311738	A	G
Marker6289	CA_chr06_14312199	A	G
Marker6290	CA_chr06_14312487	A	G
Marker6291	CA_chr06_14313926	T	C
Marker6292	CA_chr06_14314163	C	A
Marker6293	CA_chr06_14314869	A	G
Marker6294	CA_chr06_14314877	A	G
Marker6295	CA_chr06_14318878	C	T
Marker6296	CA_chr06_14319243	A	G
Marker6297	CA_chr06_14321299	A	G
Marker6298	CA_chr06_14322263	T	G
Marker6299	CA_chr06_14322296	T	A
Marker6300	CA_chr06_14322489	T	C
Marker6301	CA_chr06_14322725	A	G
Marker6302	CA_chr06_14322781	A	G
Marker6305	CA_chr06_14325062	G	A
Marker6306	CA_chr06_14325088	G	C
Marker6311	CA_chr06_14327208	A	G
Marker6312	CA_chr06_14327216	T	C
Marker6313	CA_chr06_14330775	C	T
Marker6314	CA_chr06_14330800	G	T
Marker6315	CA_chr06_14331797	A	T
Marker6316	CA_chr06_14344358	G	T
Marker6317	CA_chr06_14351085	G	A
Marker6319	CA_chr06_14356642	T	C
Marker6336	CA_chr06_14476508	C	T
Marker6338	CA_chr06_15422409	C	T
Marker6339	CA_chr06_15423946	A	G
Marker6344	CA_chr06_15424738	G	A
Marker6389	CA_chr06_15705216	A	G
Marker6397	CA_chr06_15816211	C	G
Marker6402	CA_chr06_16623068	C	T
Marker6403	CA_chr06_16970180	A	G
Marker6404	CA_chr06_17283846	T	C
Marker6405	CA_chr06_17426651	T	C
Marker6406	CA_chr06_17430411	C	T
Marker6408	CA_chr06_17548494	G	T
Marker6421	CA_chr06_17603493	T	G
Marker6498	CA_chr06_17923902	G	T
Marker6521	CA_chr06_18014571	T	C
Marker6554	CA_chr06_18506129	C	T
Marker6555	CA_chr06_18520932	A	G
Marker6556	CA_chr06_19809159	A	G
Marker6557	CA_chr06_19879314	T	G
Marker6558	CA_chr06_20133249	A	G
Marker6559	CA_chr06_20451159	T	C
Marker6561	CA_chr06_20482236	A	G
Marker6562	CA_chr06_20956020	T	C
Marker6563	CA_chr06_21055693	T	C
Marker6565	CA_chr06_21775724	G	A
Marker6566	CA_chr06_21898297	T	C
Marker6567	CA_chr06_21908680	A	C
Marker6568	CA_chr06_21914621	C	G
Marker6569	CA_chr06_21925939	G	A
Marker6572	CA_chr06_21930234	G	T
Marker6611	CA_chr06_22129360	C	G
Marker6617	CA_chr06_22231041	T	C
Marker6671	CA_chr06_22489340	T	G
Marker6678	CA_chr06_22893032	G	C
Marker6679	CA_chr06_22965660	T	C
Marker6680	CA_chr06_23596763	A	C
Marker6681	CA_chr06_23637138	A	G
Marker6682	CA_chr06_23874971	C	T
Marker6683	CA_chr06_24217848	G	A
Marker6685	CA_chr06_24864832	G	A
Marker6686	CA_chr06_24955442	A	G
Marker6687	CA_chr06_25386500	G	A
Marker6688	CA_chr06_25536702	A	G
Marker6690	CA_chr06_26445924	G	A
Marker6691	CA_chr06_26636706	C	T
Marker6692	CA_chr06_26709041	G	T
Marker6693	CA_chr06_26827699	A	G
Marker6694	CA_chr06_26964433	G	A
Marker6695	CA_chr06_27161550	T	A
Marker6701	CA_chr06_27788613	C	T
Marker6702	CA_chr06_27840763	A	G
Marker6705	CA_chr06_33588078	G	T
Marker6706	CA_chr06_33762863	T	C
Marker6708	CA_chr06_34082233	A	G
Marker6710	CA_chr06_35434448	A	G
Marker6712	CA_chr06_36523707	T	C
Marker6714	CA_chr06_36717214	A	G
Marker6715	CA_chr06_36886473	T	G
Marker6717	CA_chr06_37083581	T	C
Marker6718	CA_chr06_37186896	T	C
Marker6719	CA_chr06_37477291	G	A
Marker6720	CA_chr06_38071471	A	C
Marker6722	CA_chr06_38296665	C	T
Marker6723	CA_chr06_38424961	C	T
Marker6724	CA_chr06_38518039	T	C
Marker6725	CA_chr06_38551789	A	G
Marker6726	CA_chr06_38553398	T	C
Marker6727	CA_chr06_38600446	T	A
Marker6728	CA_chr06_38607768	T	C
Marker6729	CA_chr06_38890175	C	A
Marker6730	CA_chr06_38944185	A	C
Marker6731	CA_chr06_39331327	A	G
Marker6732	CA_chr06_39483195	T	A
Marker6733	CA_chr06_39824585	T	C
Marker6734	CA_chr06_39861847	A	G
Marker6735	CA_chr06_39868899	T	C
Marker6737	CA_chr06_40169696	T	G
Marker6739	CA_chr06_40862804	A	C
Marker6740	CA_chr06_40977422	T	C
Marker6741	CA_chr06_41367019	T	C
Marker6742	CA_chr06_41472468	G	A
Marker6743	CA_chr06_41488194	C	A
Marker6744	CA_chr06_41493958	C	G
Marker6745	CA_chr06_41494187	T	C
Marker6746	CA_chr06_41505768	C	T
Marker6747	CA_chr06_41505826	G	A
Marker6748	CA_chr06_41506920	C	T
Marker6749	CA_chr06_41507277	A	G
Marker6750	CA_chr06_41509658	A	C
Marker6751	CA_chr06_41516533	C	T
Marker6752	CA_chr06_41516576	A	G
Marker6753	CA_chr06_41516593	T	C
Marker6754	CA_chr06_41523734	T	C
Marker6755	CA_chr06_41524751	A	G
Marker6757	CA_chr06_41544538	A	G
Marker6758	CA_chr06_41544847	G	T
Marker6759	CA_chr06_41546428	G	A
Marker6760	CA_chr06_41556482	A	G
Marker6761	CA_chr06_41560162	C	T
Marker6762	CA_chr06_41560246	A	T
Marker6763	CA_chr06_41560300	T	A
Marker6764	CA_chr06_41560503	T	C
Marker6765	CA_chr06_41560672	G	C
Marker6766	CA_chr06_41560852	C	T
Marker6767	CA_chr06_41565255	A	T
Marker6768	CA_chr06_41567957	C	T
Marker6769	CA_chr06_41567982	T	C
Marker6770	CA_chr06_41704133	G	C
Marker6771	CA_chr06_41793268	C	G
Marker6772	CA_chr06_41820122	T	C
Marker6774	CA_chr06_42184980	G	A
Marker6777	CA_chr06_42295223	A	G
Marker6779	CA_chr06_42618638	T	C
Marker6780	CA_chr06_43085392	G	A
Marker6781	CA_chr06_43087275	C	T
Marker6782	CA_chr06_43989158	C	T
Marker6783	CA_chr06_44050850	G	T
Marker6784	CA_chr06_45416420	C	A
Marker6785	CA_chr06_46203816	C	A
Marker6787	CA_chr06_46914667	A	G
Marker6788	CA_chr06_47334407	T	C
Marker6790	CA_chr06_47963906	C	G
Marker6791	CA_chr06_48094963	C	T
Marker6792	CA_chr06_48484753	A	G
Marker6793	CA_chr06_48558223	C	G
Marker6794	CA_chr06_48569884	T	C
Marker6795	CA_chr06_48851735	G	A
Marker6796	CA_chr06_48863430	C	T
Marker6799	CA_chr06_49458999	A	G
Marker6800	CA_chr06_49494192	T	C
Marker6801	CA_chr06_49499997	G	T
Marker6802	CA_chr06_49712124	T	C
Marker6803	CA_chr06_49990802	G	A
Marker6804	CA_chr06_50694022	C	T
Marker6805	CA_chr06_51273304	C	T
Marker6806	CA_chr06_51708749	A	G
Marker6807	CA_chr06_52493986	T	C
Marker6808	CA_chr06_52564657	C	T
Marker6809	CA_chr06_52722861	G	A
Marker6810	CA_chr06_52724547	A	G
Marker6811	CA_chr06_52858932	T	C
Marker6812	CA_chr06_53082682	A	G
Marker6813	CA_chr06_54037311	G	A
Marker6814	CA_chr06_54133560	G	A
Marker6815	CA_chr06_54745790	A	C
Marker6817	CA_chr06_54891086	A	G
Marker6818	CA_chr06_55292616	G	A
Marker6819	CA_chr06_55409591	C	T
Marker6821	CA_chr06_56433439	T	A
Marker6822	CA_chr06_56433441	A	C
Marker6823	CA_chr06_56433444	A	G
Marker6824	CA_chr06_56433451	T	A
Marker6825	CA_chr06_56446457	G	A
Marker6826	CA_chr06_56462050	A	G
Marker6827	CA_chr06_57098157	T	C
Marker6828	CA_chr06_57238952	C	A
Marker6829	CA_chr06_57706074	T	C
Marker6830	CA_chr06_58683478	T	C
Marker6831	CA_chr06_58902870	G	A
Marker6832	CA_chr06_59155669	C	T
Marker6833	CA_chr06_59924854	A	C
Marker6834	CA_chr06_60000196	A	G
Marker6835	CA_chr06_60041469	A	G
Marker6838	CA_chr06_60863516	G	A
Marker6839	CA_chr06_60984851	A	C
Marker6840	CA_chr06_61166240	G	A
Marker6841	CA_chr06_61698891	G	A
Marker6842	CA_chr06_61800788	C	A
Marker6843	CA_chr06_61976019	C	T
Marker6844	CA_chr06_62311025	T	C
Marker6845	CA_chr06_62807582	A	T
Marker6846	CA_chr06_63606863	G	C
Marker6847	CA_chr06_63610178	C	A
Marker6848	CA_chr06_63613263	G	A
Marker6849	CA_chr06_63616963	A	T
Marker6850	CA_chr06_63617028	G	T
Marker6851	CA_chr06_63617131	T	C
Marker6852	CA_chr06_63617141	C	T
Marker6853	CA_chr06_63620326	T	A
Marker6854	CA_chr06_63620366	G	A
Marker6855	CA_chr06_63626235	A	T
Marker6856	CA_chr06_63626494	C	T
Marker6857	CA_chr06_63627522	G	A
Marker6858	CA_chr06_63627876	A	C
Marker6859	CA_chr06_63669700	G	A
Marker6860	CA_chr06_63669741	G	T
Marker6861	CA_chr06_63669993	T	C
Marker6862	CA_chr06_63670051	C	T
Marker6863	CA_chr06_63670775	T	A
Marker6864	CA_chr06_63679258	G	A
Marker6865	CA_chr06_63679318	G	A
Marker6866	CA_chr06_63684044	G	T
Marker6867	CA_chr06_63685490	A	G
Marker6868	CA_chr06_63701789	C	A
Marker6869	CA_chr06_63702067	T	G
Marker6870	CA_chr06_63702077	A	C
Marker6872	CA_chr06_63704534	G	A
Marker6918	CA_chr06_63930602	G	A
Marker6985	CA_chr06_64200065	G	A
Marker7032	CA_chr06_64367010	C	A
Marker7088	CA_chr06_64611749	C	T
Marker7111	CA_chr06_64744872	G	A
Marker7146	CA_chr06_64976633	C	T
Marker7214	CA_chr06_65332770	G	T
Marker7239	CA_chr06_65475042	C	T
Marker7263	CA_chr06_65742710	A	G
Marker7301	CA_chr06_65968242	T	A
Marker7329	CA_chr06_66297870	G	A
Marker7344	CA_chr06_66595592	A	C
Marker7356	CA_chr06_66727132	A	G
Marker7395	CA_chr06_67067093	A	G
Marker7441	CA_chr06_67355236	T	C
Marker7453	CA_chr06_67499938	G	A
Marker7481	CA_chr06_67952493	G	A
Marker7496	CA_chr06_68150404	T	C
Marker7504	CA_chr06_68274645	A	G
Marker7525	CA_chr06_68502969	A	G
Marker7577	CA_chr06_68716633	C	T
Marker7627	CA_chr06_69092686	C	T
Marker7691	CA_chr06_69427180	C	G
Marker7697	CA_chr06_69510312	G	A
Marker7728	CA_chr06_69802118	G	A
Marker7745	CA_chr06_69984905	T	A
Marker7825	CA_chr06_70404820	C	T
Marker7867	CA_chr06_70610308	A	G
Marker7937	CA_chr06_70812825	C	T
Marker7966	CA_chr06_71059570	G	A
Marker8002	CA_chr06_71357014	T	C
Marker8014	CA_chr06_71524737	G	C
Marker8076	CA_chr06_71955811	T	C
Marker8080	CA_chr06_71966365	T	C
Marker8111	CA_chr06_72315114	T	C
Marker8135	CA_chr06_72563748	T	G
Marker8148	CA_chr06_72743291	C	T
Marker8229	CA_chr06_73145779	G	A
Marker8271	CA_chr06_73321868	C	T
Marker8332	CA_chr06_73551738	C	T
Marker8362	CA_chr06_73720152	C	T
Marker8426	CA_chr06_74094071	T	G
Marker8454	CA_chr06_74312321	G	C
Marker8530	CA_chr06_74625615	A	G
Marker8556	CA_chr06_74720972	T	C
Marker8611	CA_chr06_75066148	T	C
Marker8667	CA_chr06_75250548	T	C
Marker8762	CA_chr06_75617613	T	C
Marker8798	CA_chr06_75886205	A	G
Marker8826	CA_chr06_75990452	C	T
Marker8933	CA_chr06_76287153	T	C
Marker9018	CA_chr06_76523463	C	T
Marker9132	CA_chr06_76962456	C	T
Marker9181	CA_chr06_77097084	A	G
Marker9230	CA_chr06_77226231	C	T
Marker9354	CA_chr06_77713997	G	A
Marker9424	CA_chr06_77929730	C	T
Marker9441	CA_chr06_77987184	G	T
Marker9466	CA_chr06_78309365	T	C
Marker9493	CA_chr06_78553310	T	C
Marker9518	CA_chr06_78849049	G	C
Marker9536	CA_chr06_79017743	G	A
Marker9547	CA_chr06_79222011	A	G
Marker9566	CA_chr06_79549877	C	A
Marker9587	CA_chr06_79871803	T	C
Marker9607	CA_chr06_80059247	G	A
Marker9656	CA_chr06_80307998	C	T
Marker9679	CA_chr06_80495066	T	C
Marker9729	CA_chr06_80816206	A	T
Marker9769	CA_chr06_81068552	C	T
Marker9814	CA_chr06_81269205	A	G
Marker9936	CA_chr06_81666896	A	G
Marker9967	CA_chr06_81772672	T	C
Marker10041	CA_chr06_82184247	A	G
Marker10075	CA_chr06_82255800	G	T
Marker10127	CA_chr06_82489243	C	T
Marker10182	CA_chr06_82823043	T	C
Marker10189	CA_chr06_83571795	A	T
Marker10190	CA_chr06_83571803	G	A
Marker10194	CA_chr06_83589819	G	A
Marker10295	CA_chr06_83916471	G	A
Marker10328	CA_chr06_84067553	T	G
Marker10404	CA_chr06_84437790	T	C
Marker10432	CA_chr06_84641321	A	G
Marker10458	CA_chr06_84865404	G	A
Marker10505	CA_chr06_84993564	C	T
Marker10648	CA_chr06_85222567	T	C
Marker10736	CA_chr06_85661026	A	G
Marker10749	CA_chr06_85764626	T	C
Marker10769	CA_chr06_85994150	G	A
Marker10801	CA_chr06_86285149	T	C
Marker10804	CA_chr06_87029174	T	C
Marker10805	CA_chr06_87029823	T	C
Marker10844	CA_chr06_87209889	A	G
Marker10878	CA_chr06_87340544	A	G
Marker10915	CA_chr06_87484910	T	C
Marker11004	CA_chr06_87855000	A	G
Marker11033	CA_chr06_88037168	G	A
Marker11035	CA_chr06_88367413	A	G
Marker11036	CA_chr06_88673167	G	T
Marker11038	CA_chr06_88938504	T	C
Marker11043	CA_chr06_88974473	C	T
Marker11124	CA_chr06_89454639	G	A
Marker11136	CA_chr06_89537586	T	C
Marker11163	CA_chr06_89729189	G	A
Marker11215	CA_chr06_90207042	C	T
Marker11220	CA_chr06_90226821	C	T
Marker11311	CA_chr06_90559056	G	A
Marker11342	CA_chr06_90789420	T	G
Marker11386	CA_chr06_91005426	C	A
Marker11445	CA_chr06_91329109	C	T
Marker11466	CA_chr06_91476450	T	C
Marker11522	CA_chr06_91833400	T	G
Marker11579	CA_chr06_92187320	G	C
Marker11611	CA_chr06_92411619	C	T
Marker11626	CA_chr06_92496840	C	T
Marker11673	CA_chr06_92718044	T	C
Marker11770	CA_chr06_93140252	C	T
Marker11803	CA_chr06_93341629	C	T
Marker11824	CA_chr06_93535239	A	G
Marker11879	CA_chr06_93868007	C	G
Marker11922	CA_chr06_93985802	C	T
Marker11995	CA_chr06_94376891	G	A
Marker12044	CA_chr06_94556627	G	A
Marker12052	CA_chr06_94892878	A	G
Marker12056	CA_chr06_95181600	C	T
Marker12062	CA_chr06_95303652	G	A
Marker12071	CA_chr06_95464933	A	G
Marker12073	CA_chr06_96310637	T	C
Marker12074	CA_chr06_96310934	T	C
Marker12078	CA_chr06_96351153	C	G
Marker12080	CA_chr06_96704216	T	C
Marker12083	CA_chr06_96878763	C	T
Marker12084	CA_chr06_97017439	C	T
Marker12097	CA_chr06_97226392	T	C
Marker12140	CA_chr06_97514906	T	C
Marker12149	CA_chr06_97937625	A	T
Marker12183	CA_chr06_99971363	T	G
Marker12184	CA_chr06_100006708	C	T
Marker12185	CA_chr06_100006983	C	T
Marker12186	CA_chr06_100007023	A	G
Marker12187	CA_chr06_100007049	G	A
Marker12188	CA_chr06_100008809	G	A
Marker12189	CA_chr06_100008818	G	A
Marker12190	CA_chr06_100022451	G	A
Marker12200	CA_chr06_100042473	G	A
Marker12251	CA_chr06_100762524	A	G
Marker12271	CA_chr06_101150883	G	T
Marker12272	CA_chr06_101151784	A	G
Marker12278	CA_chr06_101175962	G	T
Marker12294	CA_chr07_1127528	A	G
Marker12299	CA_chr07_2795722	T	C
Marker12301	CA_chr07_8143358	A	T
Marker12302	CA_chr07_8152721	G	A
Marker12303	CA_chr07_8191102	A	G
Marker12304	CA_chr07_8191122	C	G
Marker12305	CA_chr07_8205191	T	A
Marker12306	CA_chr07_8218498	G	A
Marker12307	CA_chr07_8222688	T	C
Marker12308	CA_chr07_8222703	C	T
Marker12309	CA_chr07_8243689	T	G
Marker12310	CA_chr07_8244037	T	G
Marker12311	CA_chr07_8244065	G	A
Marker12312	CA_chr07_8244233	G	A
Marker12313	CA_chr07_8244304	A	G
Marker12314	CA_chr07_8244320	A	G
Marker12315	CA_chr07_8244333	G	T
Marker12316	CA_chr07_8244345	C	T
Marker12317	CA_chr07_8244349	C	T
Marker12318	CA_chr07_8244611	C	T
Marker12319	CA_chr07_8244614	C	T
Marker12320	CA_chr07_8244803	G	C
Marker12321	CA_chr07_8246159	C	T
Marker12322	CA_chr07_8246187	T	C
Marker12323	CA_chr07_8246195	A	G
Marker12324	CA_chr07_8246209	A	G
Marker12325	CA_chr07_8246216	T	G
Marker12326	CA_chr07_8246402	A	C
Marker12327	CA_chr07_8248629	G	A
Marker12409	CA_chr07_8636404	A	C
Marker12410	CA_chr07_8691932	T	C
Marker12416	CA_chr07_9409407	A	G
Marker12419	CA_chr07_13496738	T	C
Marker12440	CA_chr07_14099127	T	G
Marker12442	CA_chr07_14231936	C	T
Marker12443	CA_chr07_14231968	T	G
Marker12444	CA_chr07_14234171	C	T
Marker12445	CA_chr07_14566816	C	T
Marker12446	CA_chr07_14566838	A	G
Marker12447	CA_chr07_14578450	G	T
Marker12448	CA_chr07_14625542	A	G
Marker12449	CA_chr07_14630798	A	G
Marker12450	CA_chr07_14635672	C	G
Marker12451	CA_chr07_14643935	C	T
Marker12453	CA_chr07_14646415	T	C
Marker12454	CA_chr07_14646467	A	C
Marker12455	CA_chr07_14673020	G	A
Marker12456	CA_chr07_14674821	A	G
Marker12457	CA_chr07_14697773	A	G
Marker12458	CA_chr07_14697779	G	A
Marker12459	CA_chr07_14736947	T	G
Marker12460	CA_chr07_14754229	T	C
Marker12461	CA_chr07_14754235	T	C
Marker12462	CA_chr07_14754567	T	C
Marker12467	CA_chr07_14834575	C	G
Marker12484	CA_chr07_14894797	C	A
Marker12509	CA_chr07_15186300	C	A
Marker12518	CA_chr07_16087991	A	G
Marker12519	CA_chr07_17859404	G	A
Marker12520	CA_chr07_17860206	A	G
Marker12521	CA_chr07_18742286	A	G
Marker12522	CA_chr07_19304005	G	A
Marker12523	CA_chr07_19413738	A	G
Marker12524	CA_chr07_19514786	T	C
Marker12525	CA_chr07_19584701	C	A
Marker12526	CA_chr07_21266166	C	A
Marker12527	CA_chr07_21268945	T	G
Marker12528	CA_chr07_21269447	C	G
Marker12529	CA_chr07_21273499	T	C
Marker12530	CA_chr07_21274652	A	G
Marker12531	CA_chr07_21285607	G	A
Marker12532	CA_chr07_21287215	T	C
Marker12533	CA_chr07_21291320	C	T
Marker12534	CA_chr07_21294171	G	C
Marker12535	CA_chr07_21323366	A	G
Marker12536	CA_chr07_21342522	C	G
Marker12537	CA_chr07_21343109	G	A
Marker12538	CA_chr07_21343113	A	G
Marker12539	CA_chr07_21359445	A	G
Marker12540	CA_chr07_21370741	T	G
Marker12541	CA_chr07_21376292	G	T
Marker12551	CA_chr07_21440959	G	A
Marker12601	CA_chr07_21695404	A	G
Marker12619	CA_chr07_21909995	C	T
Marker12634	CA_chr07_23633369	C	T
Marker12642	CA_chr07_24720063	T	C
Marker12650	CA_chr07_25346171	A	G
Marker12651	CA_chr07_25979502	C	A
Marker12652	CA_chr07_25980541	G	A
Marker12654	CA_chr07_25980819	A	G
Marker12655	CA_chr07_25981007	T	C
Marker12656	CA_chr07_25981679	T	G
Marker12657	CA_chr07_25981729	C	T
Marker12658	CA_chr07_26056802	T	A
Marker12659	CA_chr07_26104728	A	C
Marker12660	CA_chr07_26104988	T	C
Marker12662	CA_chr07_26115117	T	C
Marker12664	CA_chr07_26156896	C	T
Marker12665	CA_chr07_26242001	A	T
Marker12666	CA_chr07_26244639	C	T
Marker12671	CA_chr07_26280037	A	G
Marker12693	CA_chr07_26449701	A	G
Marker12755	CA_chr07_26636144	T	C
Marker12782	CA_chr07_28902985	T	G
Marker12786	CA_chr07_31119353	A	G
Marker12787	CA_chr07_31292969	G	A
Marker12788	CA_chr07_31528103	T	C
Marker12789	CA_chr07_31983984	T	C
Marker12790	CA_chr07_32017977	A	T
Marker12792	CA_chr07_32831827	A	G
Marker12793	CA_chr07_32838239	C	T
Marker12795	CA_chr07_32846190	C	T
Marker12796	CA_chr07_32864538	C	T
Marker12797	CA_chr07_32864545	C	T
Marker12798	CA_chr07_32867222	T	G
Marker12799	CA_chr07_32867226	A	G
Marker12802	CA_chr07_32869988	T	G
Marker12804	CA_chr07_33105778	A	T
Marker12805	CA_chr07_33175895	C	A
Marker12808	CA_chr07_40829779	A	G
Marker12822	CA_chr07_63631056	T	C
Marker12823	CA_chr07_63634316	A	G
Marker12824	CA_chr07_63658387	T	G
Marker12825	CA_chr07_63683122	A	G
Marker12826	CA_chr07_63710512	C	T
Marker12827	CA_chr07_63825626	T	C
Marker12828	CA_chr07_64315534	A	G
Marker12829	CA_chr07_64756766	T	C
Marker12830	CA_chr07_65545475	A	G
Marker12831	CA_chr07_65768424	A	C
Marker12832	CA_chr07_65768586	A	C
Marker12833	CA_chr07_65770448	T	G
Marker12834	CA_chr07_65771371	C	T
Marker12835	CA_chr07_65777363	A	G
Marker12836	CA_chr07_65789693	A	G
Marker12837	CA_chr07_65789712	A	G
Marker12838	CA_chr07_65793659	C	T
Marker12839	CA_chr07_65799110	T	A
Marker12840	CA_chr07_65799147	T	C
Marker12841	CA_chr07_65801522	A	G
Marker12842	CA_chr07_65801545	T	C
Marker12843	CA_chr07_65801580	T	G
Marker12845	CA_chr07_65808621	C	A
Marker12846	CA_chr07_65808805	C	G
Marker12847	CA_chr07_65809823	G	A
Marker12848	CA_chr07_65809846	C	T
Marker12849	CA_chr07_65810194	T	C
Marker12850	CA_chr07_65811794	C	T
Marker12851	CA_chr07_65813678	C	T
Marker12852	CA_chr07_65813712	C	T
Marker12853	CA_chr07_65813935	T	C
Marker12854	CA_chr07_65814305	G	T
Marker12855	CA_chr07_65814314	G	T
Marker12856	CA_chr07_65817528	T	G
Marker12857	CA_chr07_65825311	A	G
Marker12858	CA_chr07_65826248	T	G
Marker12859	CA_chr07_65827081	G	A
Marker12860	CA_chr07_65827206	C	G
Marker12861	CA_chr07_65827278	T	C
Marker12862	CA_chr07_65832334	C	A
Marker12863	CA_chr07_65832601	G	A
Marker12864	CA_chr07_65834227	C	T
Marker12866	CA_chr07_65841880	T	C
Marker12867	CA_chr07_65850250	G	A
Marker12868	CA_chr07_65850621	C	A
Marker12869	CA_chr07_65850931	G	A
Marker12870	CA_chr07_65859165	A	C
Marker12871	CA_chr07_65859365	T	A
Marker12872	CA_chr07_65859419	G	A
Marker12873	CA_chr07_65862929	G	A
Marker12874	CA_chr07_65863156	G	C
Marker12875	CA_chr07_65868897	A	C
Marker12876	CA_chr07_65875239	G	A
Marker12877	CA_chr07_65875466	C	A
Marker12879	CA_chr07_65911730	A	C
Marker12880	CA_chr07_65915237	C	T
Marker12881	CA_chr07_65915431	T	C
Marker12882	CA_chr07_65915476	A	G
Marker12883	CA_chr07_65915651	G	A
Marker12884	CA_chr07_65915732	A	G
Marker12885	CA_chr07_65915785	A	G
Marker12886	CA_chr07_65917376	C	T
Marker12887	CA_chr07_65917393	G	A
Marker12888	CA_chr07_65917631	C	T
Marker12889	CA_chr07_65919741	A	G
Marker12890	CA_chr07_65919748	G	A
Marker12891	CA_chr07_65920034	A	G
Marker12892	CA_chr07_65921952	T	G
Marker12893	CA_chr07_65922470	T	A
Marker12894	CA_chr07_65922517	T	G
Marker12895	CA_chr07_65923933	A	G
Marker12896	CA_chr07_65925603	C	A
Marker12897	CA_chr07_65931508	C	T
Marker12898	CA_chr07_65934187	T	A
Marker12899	CA_chr07_65934704	T	C
Marker12900	CA_chr07_65945724	T	C
Marker12901	CA_chr07_65945894	G	A
Marker12902	CA_chr07_65945956	A	G
Marker12903	CA_chr07_65948258	T	C
Marker12904	CA_chr07_65951207	G	C
Marker12905	CA_chr07_65951274	A	C
Marker12906	CA_chr07_65951275	A	G
Marker12907	CA_chr07_65951421	A	G
Marker12908	CA_chr07_65959693	T	C
Marker12909	CA_chr07_65969180	T	C
Marker12910	CA_chr07_65969194	A	G
Marker12911	CA_chr07_65969458	G	A
Marker12912	CA_chr07_65973205	T	C
Marker12913	CA_chr07_65974883	T	A
Marker12914	CA_chr07_65976291	T	C
Marker12915	CA_chr07_65976308	A	G
Marker12916	CA_chr07_65986300	A	G
Marker12917	CA_chr07_65987853	T	C
Marker12918	CA_chr07_65987877	C	T
Marker12919	CA_chr07_65988058	A	G
Marker12920	CA_chr07_65988069	A	G
Marker12921	CA_chr07_65988115	G	A
Marker12922	CA_chr07_65988320	T	A
Marker12923	CA_chr07_65991693	C	T
Marker12924	CA_chr07_65991699	G	T
Marker12925	CA_chr07_65991724	A	G
Marker12926	CA_chr07_65991994	G	A
Marker12927	CA_chr07_65993562	T	C
Marker12928	CA_chr07_65993564	A	G
Marker12929	CA_chr07_65993570	G	A
Marker12930	CA_chr07_65993574	C	T
Marker12931	CA_chr07_65993624	T	C
Marker12932	CA_chr07_66056527	T	C
Marker12933	CA_chr07_66061552	G	A
Marker12934	CA_chr07_66065347	A	G
Marker12935	CA_chr07_66068270	T	C
Marker12936	CA_chr07_66084370	A	G
Marker12937	CA_chr07_66108421	C	A
Marker12938	CA_chr07_66115228	A	G
Marker12939	CA_chr07_66118958	T	A
Marker12940	CA_chr07_66159865	C	T
Marker12942	CA_chr07_66194392	G	T
Marker12943	CA_chr07_66203264	A	G
Marker12944	CA_chr07_66207406	G	T
Marker12945	CA_chr07_66218245	T	C
Marker12946	CA_chr07_66221025	G	T
Marker12947	CA_chr07_66228835	A	T
Marker12948	CA_chr07_66236761	G	A
Marker12949	CA_chr07_66266876	A	G
Marker12950	CA_chr07_66279963	A	T
Marker12951	CA_chr07_66284305	A	C
Marker12954	CA_chr07_66285303	A	G
Marker12955	CA_chr07_66285526	G	A
Marker12956	CA_chr07_66320980	T	C
Marker12957	CA_chr07_66321036	A	G
Marker12958	CA_chr07_66327164	A	G
Marker12959	CA_chr07_66327503	G	A
Marker12960	CA_chr07_66331943	A	G
Marker12961	CA_chr07_66331954	T	C
Marker12962	CA_chr07_66332365	C	T
Marker12963	CA_chr07_66332404	T	A
Marker12964	CA_chr07_66390623	A	G
Marker12965	CA_chr07_66390724	A	T
Marker12966	CA_chr07_66392165	T	C
Marker12967	CA_chr07_66399275	T	C
Marker12968	CA_chr07_66399610	G	A
Marker12971	CA_chr07_66493518	A	C
Marker12980	CA_chr07_66781229	T	C
Marker12981	CA_chr07_66963466	T	C
Marker12991	CA_chr07_67286941	C	G
Marker13010	CA_chr07_67624593	T	C
Marker13011	CA_chr07_67659291	C	T
Marker13025	CA_chr07_67971846	G	A
Marker13026	CA_chr07_68393690	T	C
Marker13031	CA_chr07_68536421	A	T
Marker13041	CA_chr07_68652455	A	G
Marker13102	CA_chr07_69042760	T	C
Marker13111	CA_chr07_69257198	G	C
Marker13132	CA_chr07_69443941	G	C
Marker13140	CA_chr07_69658764	T	C
Marker13142	CA_chr07_69977003	T	A
Marker13145	CA_chr07_70278923	G	A
Marker13159	CA_chr07_70507894	A	G
Marker13194	CA_chr07_70813392	T	C
Marker13202	CA_chr07_71141267	A	C
Marker13205	CA_chr07_73574950	T	G
Marker13208	CA_chr07_73576517	A	C
Marker13209	CA_chr07_73576519	A	G
Marker13212	CA_chr07_73576908	C	T
Marker13213	CA_chr07_73576974	C	T
Marker13214	CA_chr07_73576991	C	G
Marker13218	CA_chr07_73585057	A	G
Marker13220	CA_chr07_74045971	T	C
Marker13221	CA_chr07_74048742	T	A
Marker13222	CA_chr07_74048752	T	C
Marker13223	CA_chr07_74053078	T	C
Marker13226	CA_chr07_74056264	A	G
Marker13237	CA_chr07_74492229	C	T
Marker13238	CA_chr07_74539294	C	A
Marker13243	CA_chr07_75180200	C	A
Marker13244	CA_chr07_75209063	G	A
Marker13245	CA_chr07_75214416	C	T
Marker13262	CA_chr07_75594642	C	T
Marker13267	CA_chr07_76396745	G	A
Marker13268	CA_chr07_76396762	C	T
Marker13286	CA_chr07_76990335	A	T
Marker13287	CA_chr07_76990350	G	A
Marker13289	CA_chr07_76991496	C	T
Marker13290	CA_chr07_76991565	C	A
Marker13317	CA_chr07_77859550	A	G
Marker13321	CA_chr08_1216881	A	T
Marker13324	CA_chr08_1515099	T	C
Marker13328	CA_chr08_2101611	T	C
Marker13329	CA_chr08_2522790	C	T
Marker13330	CA_chr08_2528073	G	A
Marker13331	CA_chr08_2533370	G	A
Marker13337	CA_chr08_2797931	G	C
Marker13340	CA_chr08_3088748	A	C
Marker13341	CA_chr08_3429137	T	A
Marker13343	CA_chr08_3492389	A	G
Marker13349	CA_chr08_4020874	T	G
Marker13357	CA_chr08_4080507	T	G
Marker13372	CA_chr08_4995424	G	A
Marker13373	CA_chr08_4995687	C	T
Marker13375	CA_chr08_5013268	C	T
Marker13386	CA_chr08_5954780	G	T
Marker13389	CA_chr08_5964676	C	T
Marker13390	CA_chr08_5964697	G	A
Marker13391	CA_chr08_5968827	T	C
Marker13426	CA_chr08_6167860	C	T
Marker13432	CA_chr08_6428259	G	A
Marker13435	CA_chr08_10895585	A	C
Marker13436	CA_chr08_10898257	T	A
Marker13437	CA_chr08_10912737	C	T
Marker13438	CA_chr08_10917125	G	A
Marker13439	CA_chr08_10924540	T	C
Marker13440	CA_chr08_10928678	A	T
Marker13441	CA_chr08_10930971	C	A
Marker13442	CA_chr08_10930974	T	C
Marker13443	CA_chr08_10930982	T	C
Marker13444	CA_chr08_10931239	T	G
Marker13445	CA_chr08_10931300	T	C
Marker13446	CA_chr08_10932358	T	C
Marker13447	CA_chr08_10932599	C	T
Marker13448	CA_chr08_10935935	G	A
Marker13449	CA_chr08_10948844	A	G
Marker13450	CA_chr08_10951106	C	T
Marker13451	CA_chr08_10952482	T	C
Marker13453	CA_chr08_10963549	T	A
Marker13463	CA_chr08_10982034	A	G
Marker13467	CA_chr08_11473786	T	C
Marker13468	CA_chr08_11707579	G	A
Marker13469	CA_chr08_11739666	C	A
Marker13470	CA_chr08_14110054	C	T
Marker13471	CA_chr08_14213168	T	C
Marker13472	CA_chr08_15453173	T	C
Marker13473	CA_chr08_17242093	A	G
Marker13476	CA_chr08_23906825	T	C
Marker13477	CA_chr08_24679270	T	C
Marker13479	CA_chr08_28599897	T	C
Marker13480	CA_chr08_28965509	C	T
Marker13481	CA_chr08_32085900	T	G
Marker13482	CA_chr08_35812166	C	A
Marker13483	CA_chr08_37490184	C	A
Marker13484	CA_chr08_43042180	T	G
Marker13485	CA_chr08_46668729	T	G
Marker13486	CA_chr08_47286075	C	T
Marker13487	CA_chr08_48308656	A	G
Marker13488	CA_chr08_52103130	A	G
Marker13489	CA_chr08_52407846	G	T
Marker13490	CA_chr08_53041071	G	A
Marker13491	CA_chr08_53664132	G	A
Marker13493	CA_chr08_55977378	C	T
Marker13494	CA_chr08_57105957	A	G
Marker13495	CA_chr08_60576001	G	A
Marker13496	CA_chr08_60580585	A	G
Marker13497	CA_chr08_60580874	T	G
Marker13498	CA_chr08_60581283	G	A
Marker13499	CA_chr08_60591563	T	C
Marker13500	CA_chr08_60598460	A	T
Marker13501	CA_chr08_60604977	A	T
Marker13502	CA_chr08_60605192	G	C
Marker13503	CA_chr08_60622748	A	G
Marker13504	CA_chr08_60623000	A	G
Marker13505	CA_chr08_60625301	T	C
Marker13506	CA_chr08_60625311	G	A
Marker13507	CA_chr08_60628494	C	T
Marker13508	CA_chr08_60628508	T	G
Marker13509	CA_chr08_60628871	A	C
Marker13510	CA_chr08_60628872	T	G
Marker13511	CA_chr08_60630846	C	T
Marker13512	CA_chr08_60639145	C	T
Marker13513	CA_chr08_60639161	G	A
Marker13514	CA_chr08_60640398	C	T
Marker13515	CA_chr08_60642310	C	T
Marker13516	CA_chr08_60643399	C	T
Marker13517	CA_chr08_60644546	A	G
Marker13518	CA_chr08_60644603	G	A
Marker13519	CA_chr08_60644901	C	T
Marker13520	CA_chr08_60672113	T	C
Marker13521	CA_chr08_60672356	T	C
Marker13522	CA_chr08_60691614	G	A
Marker13523	CA_chr08_60691867	C	T
Marker13524	CA_chr08_60695364	A	G
Marker13525	CA_chr08_60695402	A	G
Marker13526	CA_chr08_60783927	A	T
Marker13527	CA_chr08_60795098	G	A
Marker13528	CA_chr08_60836544	T	C
Marker13529	CA_chr08_60875265	C	T
Marker13530	CA_chr08_60875308	T	C
Marker13531	CA_chr08_60876433	A	T
Marker13532	CA_chr08_60908271	G	A
Marker13533	CA_chr08_60908518	G	A
Marker13534	CA_chr08_60913753	T	C
Marker13535	CA_chr08_60914055	T	C
Marker13536	CA_chr08_60920089	C	T
Marker13537	CA_chr08_60921488	T	C
Marker13538	CA_chr08_60922045	C	T
Marker13539	CA_chr08_60936211	C	T
Marker13540	CA_chr08_60936239	T	C
Marker13542	CA_chr08_60947736	T	C
Marker13543	CA_chr08_61023980	G	C
Marker13544	CA_chr08_61024926	G	A
Marker13545	CA_chr08_61051794	A	G
Marker13546	CA_chr08_61085773	A	G
Marker13547	CA_chr08_61089784	G	T
Marker13548	CA_chr08_61089785	T	G
Marker13549	CA_chr08_61101865	C	A
Marker13550	CA_chr08_61147925	G	A
Marker13551	CA_chr08_61148451	G	A
Marker13552	CA_chr08_61159991	C	T
Marker13553	CA_chr08_61161194	C	A
Marker13554	CA_chr08_61166310	T	C
Marker13555	CA_chr08_61171615	C	T
Marker13556	CA_chr08_61179210	C	T
Marker13557	CA_chr08_61179466	G	A
Marker13558	CA_chr08_61179705	G	A
Marker13559	CA_chr08_61180478	A	G
Marker13560	CA_chr08_61197819	A	T
Marker13561	CA_chr08_61201796	A	C
Marker13562	CA_chr08_61208846	C	T
Marker13563	CA_chr08_61211483	C	G
Marker13564	CA_chr08_61212755	A	G
Marker13565	CA_chr08_61230472	G	C
Marker13566	CA_chr08_61233886	G	C
Marker13567	CA_chr08_61235699	C	T
Marker13568	CA_chr08_61239013	A	G
Marker13569	CA_chr08_61239021	A	G
Marker13570	CA_chr08_61239058	T	A
Marker13571	CA_chr08_61242748	C	T
Marker13572	CA_chr08_61249647	G	A
Marker13573	CA_chr08_61249915	T	G
Marker13574	CA_chr08_61252846	T	A
Marker13575	CA_chr08_61258015	A	G
Marker13576	CA_chr08_61265397	C	T
Marker13577	CA_chr08_61265475	G	T
Marker13578	CA_chr08_61265687	G	C
Marker13579	CA_chr08_61268133	G	A
Marker13580	CA_chr08_61299099	T	G
Marker13581	CA_chr08_61299351	T	C
Marker13582	CA_chr08_61306119	A	G
Marker13583	CA_chr08_61324016	T	C
Marker13584	CA_chr08_61330321	G	T
Marker13585	CA_chr08_61361173	A	G
Marker13586	CA_chr08_61361547	C	A
Marker13587	CA_chr08_61378256	A	G
Marker13588	CA_chr08_61380079	A	C
Marker13589	CA_chr08_61381076	C	T
Marker13590	CA_chr08_61396005	C	T
Marker13591	CA_chr08_61397724	A	G
Marker13592	CA_chr08_61413709	C	T
Marker13593	CA_chr08_61416656	A	T
Marker13595	CA_chr08_61440530	A	G
Marker13596	CA_chr08_61444805	C	G
Marker13597	CA_chr08_61461610	G	A
Marker13598	CA_chr08_61461809	G	A
Marker13600	CA_chr08_61477443	G	A
Marker13601	CA_chr08_61499520	T	G
Marker13602	CA_chr08_61527510	G	A
Marker13603	CA_chr08_61538695	G	C
Marker13604	CA_chr08_61541935	T	C
Marker13605	CA_chr08_61543886	C	T
Marker13606	CA_chr08_61546871	G	A
Marker13607	CA_chr08_61551162	G	A
Marker13608	CA_chr08_61552644	T	C
Marker13609	CA_chr08_61577493	A	C
Marker13610	CA_chr08_61597408	A	T
Marker13611	CA_chr08_61621587	G	A
Marker13612	CA_chr08_61621631	C	A
Marker13613	CA_chr08_61634496	T	A
Marker13614	CA_chr08_61640906	T	C
Marker13615	CA_chr08_61640942	G	C
Marker13616	CA_chr08_61653078	A	T
Marker13617	CA_chr08_61664869	C	T
Marker13618	CA_chr08_61664884	T	A
Marker13619	CA_chr08_61695643	G	C
Marker13620	CA_chr08_61696691	C	T
Marker13621	CA_chr08_61696927	T	C
[truncated: 4,297 more rows]

## Sheet: SNP polymorphisms
SNP polymorphisms on each chromosome
Chromosome	SNP number	Poly-SNP number	Poly-SNP percent
A1	16396	5007	0.3054
A2	7438	2126	0.2858
A3	9786	2095	0.2141
A4	6638	1288	0.194
A5	11367	2022	0.1779
A6	28977	10677	0.3685
A7	15457	2082	0.1347
A8	14072	2803	0.1992
A9	18950	3911	0.2064
A10	44818	1525	0.034
A11	27849	4081	0.1465
A12	8596	1266	0.1473
A13	17053	4986	0.2924
At sub-genome	227397	43869	0.1929
D1	14382	4374	0.3041
D2	14651	3560	0.243
D3	5909	2166	0.3666
D4	5578	1375	0.2465
D5	7432	1623	0.2184
D6	19304	5191	0.2689
D7	12599	4308	0.3419
D8	12697	2015	0.1587
D9	11427	3690	0.3229
D10	11274	1189	0.1055
D11	7388	1246	0.1687
D12	12662	1645	0.1299
D13	6523	1876	0.2876
Dt sub-genome	141826	34258	0.2415
Total	369223	78127	0.2116
