# Supplementary material for: High-density linkage map construction and QTL analysis for earliness-related traits in Gossypium hirsutum L
Source: BMC Genomics. 2016 Nov 11;17:909. doi: 10.1186/s12864-016-3269-y (PMC5106845; doi:10.1186/s12864-016-3269-y)
Supplement: Additional file 3: — Detailed marker positions and linkage length of the 26 linkage groups. (XLSX 143 kb) [file 12864_2016_3269_MOESM3_ESM.xlsx]

## Sheet: detail of genetic map
A1
TMHB87P17c	0
TMHB87P17b	3.245
DPL0149	7.74
TMHB87P17d	9.639
TMHB87P17a	10.785
Marker6	21.396
Marker47	22.901
Marker48	23.268
Marker49	27.644
Marker104	30.339
Marker146	30.339
Marker147	30.707
Marker151	31.448
Marker150	31.448
Marker149	31.448
Marker152	32.567
Marker153	32.567
Marker154	32.935
Marker155	33.676
Marker158	33.676
Marker166	39.855
Marker167	41.749
Marker168	41.749
Marker170	41.749
Marker171	41.749
Marker173	41.749
Marker174	41.749
Marker192	41.749
Marker194	42.263
Marker193	42.263
Marker198	42.263
Marker200	43.077
Marker206	43.077
Marker207	43.077
Marker210	43.077
Marker211	43.077
Marker208	43.077
Marker201	43.077
Marker205	43.077
Marker204	43.077
Marker199	43.077
Marker202	43.518
Marker197	43.518
Marker203	43.518
Marker195	43.958
Marker196	43.958
Marker191	44.399
Marker188	44.84
Marker187	44.84
Marker186	44.84
Marker175	44.84
Marker176	45.207
Marker177	45.207
Marker178	45.207
Marker180	45.207
Marker181	45.207
Marker182	45.207
Marker183	45.207
Marker184	45.207
Marker185	45.207
Marker212	45.953
Marker213	45.953
Marker214	45.953
Marker215	45.953
Marker216	45.953
Marker217	45.953
Marker223	46.324
Marker179	46.324
Marker172	46.324
Marker229	46.694
Marker231	47.822
Marker233	48.193
Marker234	48.193
Marker232	48.563
Marker235	49.309
Marker238	49.309
Marker239	49.309
Marker236	49.309
Marker258	49.309
Marker271	50.837
Marker272	51.973
Marker274	53.101
Marker297	53.471
Marker309	53.842
Marker370	53.842
Marker387	54.97
Marker396	54.97
Marker401	55.34
Marker412	61.103
Marker415	64.232
Marker417	66.142
Marker418	66.888
Marker436	67.258
Marker429	67.626
Marker430	68.367
Marker442	68.367
Marker451	69.108
Marker453	69.108
Marker431	69.848
Marker434	70.216
Marker439	70.216
Marker444	70.216
Marker446	70.216
Marker459	70.216
Marker455	70.587
Marker460	71.333
Marker457	71.703
Marker464	72.074
Marker467	72.444
Marker470	72.444
Marker473	72.444
Marker474	72.814
Marker492	73.561
Marker483	74.689
Marker487	75.817
Marker493	76.333
Marker498	77.152
Marker494	77.596
Marker501	78.039
Marker502	78.331
Marker516	78.623
Marker508	78.915
Marker503	79.207
Marker506	79.499
Marker500	79.94
Marker529	79.94
Marker524	79.94
Marker522	80.68
Marker510	80.68
Marker521	80.68
Marker518	81.048
Marker525	81.789
Marker526	82.53
Marker527	84.034
Marker533	84.402
Marker576	85.906
Marker2466	92.136
Marker2467	94.446
Marker2468	98.391
Marker2509	102.767
Marker2510	105.462
Marker2514	106.966
Marker2515	108.861
Marker2517	108.861
Marker2521	109.602
Marker2522	109.602
Marker2524	109.602
Marker2523	109.602
Marker2530	109.602
Marker2518	109.602
Marker2519	109.602
Marker2520	109.602
Marker2531	109.602
Marker2532	109.602
Marker2533	109.602
Marker2534	109.602
Marker2535	110.042
Marker2536	110.042
Marker2537	110.042
Marker2538	110.41
Marker2545	114.355
Marker2546	115.096
Marker2547	115.464
Marker2549	116.583
Marker2550	118.478
Marker2553	123.739
Marker2554	124.107
Marker2555	124.848
Marker2556	125.215
Marker2559	126.72
Marker2560	127.46
Marker2561	128.201
Marker2566	128.569
Marker2567	128.569
Marker2562	128.569
Marker2563	128.569
Marker2564	128.569
Marker2565	128.569
Marker2568	128.937
Marker2569	129.677
Marker2570	131.587
Marker2571	131.957
Marker2572	132.325
Marker2573	132.325
NAU2437	132.325
Marker2575	132.325
Marker2576	132.325
Marker2579	132.617
Marker2577	132.909
Marker2578	133.201
A2
CGR5250	0
Marker2658	1.128
Marker2641	1.498
Marker2662	2.626
Marker2665	3.373
Marker2708	4.888
Marker2672	5.259
Marker2711	6.774
Marker2729	9.903
Marker2749	11.419
Marker2737	11.789
Marker2755	13.305
Marker2770	14.051
Marker2773	16.767
Marker2774	19.077
HAU0569	22.206
Marker2779	24.921
Marker2786	26.831
Marker2788	27.577
Marker2801	30.706
Marker2980	37.265
Marker2984	41.896
Marker2986	42.339
Marker3001	43.759
Marker3048	43.759
Marker3093	44.59
Marker3412	45.634
Marker3413	46.459
Marker3417	46.832
Marker3418	47.205
Marker3420	48.721
Marker3421	49.237
Marker3422	50.438
Marker3423	50.882
Marker3424	51.325
Marker3425	51.325
Marker3426	51.325
Marker3427	51.325
Marker3428	51.695
Marker3429	51.695
Marker3430	51.695
Marker3431	52.066
Marker3432	52.436
Marker3433	52.436
Marker3434	52.436
Marker3435	53.255
Marker3436	53.255
Marker3437	54.148
Marker3523	55.663
Marker3519	55.663
Marker3520	55.663
Marker3521	55.663
Marker3522	55.663
Marker3518	55.955
Marker3516	56.247
Marker3517	56.539
Marker3513	56.985
Marker3512	57.277
Marker3515	57.569
Marker3514	57.569
Marker3510	57.861
Marker3509	58.153
Marker3511	58.445
Marker3508	59.108
Marker3507	60.146
Marker3506	60.438
Marker3505	60.881
Marker3503	60.881
Marker3504	60.881
Marker3500	61.628
Marker3501	61.998
Marker3502	61.998
Marker3466	63.66
Marker3462	64.103
Marker3461	64.103
Marker3441	67.799
Marker3440	68.546
Marker3438	68.546
Marker3525	69.438
Marker3524	69.881
Marker3526	70.633
Marker3529	71.006
Marker3530	71.006
Marker3528	71.006
Marker3527	71.45
Marker3443	72.342
Marker3444	72.713
Marker3445	72.713
Marker3446	72.713
Marker3447	72.713
Marker3451	72.713
Marker3457	72.713
Marker3459	72.713
Marker3458	72.713
Marker3460	73.156
Marker3486	73.156
Marker3468	73.599
Marker3469	73.599
Marker3465	73.599
Marker3471	73.599
Marker3472	73.599
Marker3487	73.599
Marker3475	73.891
Marker3476	73.891
Marker3478	73.891
Marker3474	73.891
Marker3473	73.891
Marker3485	74.183
Marker3484	74.475
Marker3483	74.767
Marker3480	75.059
Marker3479	75.351
Marker3493	76.013
Marker3497	76.013
Marker3489	76.013
Marker3490	76.013
Marker3491	76.013
Marker3492	76.013
Marker3488	76.457
Marker3531	76.973
Marker3532	77.344
Marker3533	77.714
Marker3534	78.084
Marker3535	78.084
Marker3536	78.084
Marker3537	78.458
Marker3553	81.688
Marker3555	84.892
Marker3556	85.785
Marker3557	86.228
Marker3558	86.89
Marker3559	87.182
Marker3560	87.693
Marker3561	89.513
Marker3562	89.805
Marker3563	90.467
Marker3564	90.91
Marker3565	92.111
Marker3566	93.773
Marker3568	94.217
Marker3570	94.217
Marker3571	95.109
Marker3572	95.479
Marker3573	95.479
Marker3574	95.479
Marker3575	96.142
Marker3579	96.434
Marker3580	97.096
Marker3581	97.758
Marker3583	99.235
Marker3584	99.892
Marker3582	100.549
Marker3585	101.649
Marker3586	102.312
Marker3587	102.974
Marker3593	103.637
Marker3591	104.299
Marker3588	104.961
Marker3595	105.624
Marker3596	105.624
Marker3597	106.067
Marker3598	106.511
Marker3600	106.511
Marker3601	106.511
Marker3605	107.173
Marker3602	107.465
Marker3603	107.908
Marker3604	108.2
Marker3606	108.492
Marker3607	109.155
Marker3609	109.817
Marker3608	110.479
Marker3610	110.99
Marker3611	111.647
Marker3612	112.304
Marker3613	112.961
Marker3614	113.837
Marker3615	115.078
Marker3616	116.1
Marker3617	117.342
Marker3618	118.588
Marker3619	119.391
Marker3620	120.194
Marker3621	121.07
Marker3625	121.727
Marker3626	122.384
Marker3628	123.114
Marker3629	123.484
Marker3630	123.484
Marker3631	123.484
Marker3632	125
Marker3637	130.86
Marker3638	135.794
Marker3639	137.703
Marker3645	139.219
Marker3648	139.589
Marker3649	140.336
Marker3650	140.336
Marker3651	141.082
Marker3655	142.598
Marker3658	142.968
Marker3659	142.968
Marker3660	142.968
Marker3661	143.338
Marker3662	143.338
Marker3663	144.085
Marker3664	146.412
Marker3665	153.666
Marker3666	155.327
Marker3667	157.001
Marker3668	159.071
Marker3674	160.199
Marker3675	162.655
Marker3672	163.547
Marker3673	163.547
Marker3669	163.917
Marker3670	163.917
Marker3671	163.917
A3
HAU0883	0
Marker4607	1.485
Marker4608	1.485
Marker4609	1.485
Marker4612	1.485
Marker4611	2.226
Marker4606	2.593
Marker4605	3.713
Marker4604	4.832
Marker4603	6.727
Marker4599	11.103
Marker4602	12.608
Marker4598	15.303
Marker4597	17.594
Marker4595	19.489
MGHES66	22.205
Marker4596	25.754
Marker4594	27.649
Marker4593	28.769
Marker4592	29.509
Marker4591	31.025
Marker4590	32.541
Marker4589	33.66
Marker4588	35.555
Marker4587	36.296
Marker4586	38.191
Marker4425	38.932
Marker4364	40.826
Marker4363	42.721
Marker4362	43.089
Marker4361	43.457
Marker4359	43.824
Marker4360	43.824
Marker4358	44.192
Marker4357	44.933
Marker4356	46.828
Marker4310	48.722
Marker4306	49.463
Marker4304	49.463
Marker4307	49.463
Marker4308	49.463
Marker4309	49.831
Marker4301	50.572
Marker4303	50.572
Marker4278	50.939
Marker4284	50.939
Marker4286	50.939
Marker4287	50.939
Marker4292	50.939
Marker4271	51.307
Marker4279	51.307
Marker4268	51.307
Marker4269	51.307
Marker4276	51.307
Marker4280	51.307
Marker4285	51.307
Marker4290	51.307
Marker4300	51.307
Marker4299	51.307
Marker4267	52.048
Marker4265	52.789
Marker4262	53.908
Marker4264	53.908
Marker4261	53.908
Marker4260	54.349
Marker4257	54.789
Marker4258	54.789
Marker4259	54.789
Marker4255	55.23
Marker4256	55.23
Marker4251	55.23
Marker4253	55.23
Marker4254	55.673
Marker4252	56.117
Marker4250	56.56
Marker4249	57.004
Marker4248	57.447
Marker4247	58.266
Marker4245	59.467
Marker4244	61.129
Marker4240	61.948
Marker4242	61.948
Marker4243	61.948
Marker4238	62.768
Marker4231	63.211
Marker4232	63.211
Marker4234	63.654
Marker4235	63.654
Marker4236	64.098
Marker4230	64.917
Marker4229	65.361
NAU1190	66.635
TMB1963	66.635
Marker4217	67.763
Marker4222	67.763
Marker4223	67.763
Marker4224	67.763
Marker4228	67.763
Marker4226	67.763
Marker4225	67.763
Marker4218	68.279
Marker4219	68.279
Marker4220	68.279
Marker4221	68.279
Marker4213	69.025
Marker4214	69.025
Marker4216	69.025
Marker4215	69.396
Marker4196	69.766
Marker4190	70.512
Marker4189	71.259
Marker4183	72.005
Marker4182	73.914
Marker4181	76.206
Marker4180	76.947
Marker4179	77.688
Marker4178	78.807
Marker4175	81.245
Marker4172	81.245
Marker4176	82.896
Marker4168	84.088
Marker4170	85.281
Marker4155	85.721
Marker4157	86.162
Marker4162	86.162
Marker4156	86.603
Marker4158	86.603
Marker4159	86.603
Marker4160	86.603
Marker4161	86.603
Marker4163	86.603
Marker4167	87.043
Marker4166	87.043
Marker4154	87.043
Marker4151	87.043
Marker4149	87.043
Marker4147	87.043
Marker4145	87.411
Marker4144	88.152
Marker4142	88.893
Marker4143	89.26
Marker4141	90.001
Marker4133	90.369
Marker4134	90.369
Marker4135	90.369
Marker4138	90.369
Marker4140	90.369
Marker4127	90.736
Marker4132	90.736
Marker4129	90.736
Marker4120	91.104
Marker4119	91.104
Marker4121	91.104
Marker4122	91.104
Marker4124	91.104
Marker4125	91.104
Marker4126	91.104
Marker4117	91.472
Marker4118	91.839
Marker4116	92.207
Marker4108	94.902
Marker4112	94.902
Marker4114	94.902
Marker4115	94.902
PGML03195	95.643
Marker4096	96.01
Marker4102	96.01
Marker4067	96.01
Marker4068	96.01
Marker4069	96.01
Marker4070	96.01
Marker4071	96.01
Marker4066	96.01
Marker4062	96.302
Marker4065	96.962
Marker4061	97.622
Marker4058	98.281
Marker4050	98.722
Marker4051	98.722
Marker4052	98.722
Marker4049	99.536
Marker4048	99.976
Marker4045	99.976
Marker4047	100.417
Marker4046	100.858
Marker4044	101.298
Marker4043	102.949
Marker4041	104.99
Marker4040	105.43
Marker4038	105.871
Marker4036	105.871
Marker4035	107.064
Marker4034	108.256
Marker4032	109.07
Marker4029	109.884
Marker4028	110.325
Marker4022	111.138
Marker4027	111.138
Marker4004	111.138
Marker4000	111.652
Marker3999	112.772
Marker3952	114.276
Marker3951	115.395
Marker3950	116.136
Marker3949	116.877
Marker3826	118.381
Marker3823	120.276
CGR6528	123.798
Marker3813	126.089
Marker3808	126.83
Marker3807	127.571
Marker3806	128.312
Marker3804	128.679
Marker3802	129.42
Marker3801	131.712
Marker3764	133.216
Marker3746	134.336
Marker3776	136.23
A4
Marker4618	0
Marker4619	0.733
Marker4621	1.246
Marker4683	3.684
Marker4622	4.571
Marker4684	5.085
Marker4685	5.085
Marker4686	5.085
Marker4687	6.204
Marker4688	6.575
Marker4690	9.291
Marker4692	10.556
Marker4694	10.702
Marker4693	10.702
Marker4691	10.848
Marker4699	11.735
Marker4698	11.881
Marker4696	12.027
Marker4695	13.512
Marker4697	14.023
Marker4700	15.685
Marker4701	18.96
Marker4703	20.83
Marker4704	21.936
Marker4705	23.201
Marker4706	23.347
Marker4708	23.493
Marker4707	23.639
Marker4709	24.153
Marker4710	24.667
Marker4711	24.667
Marker4712	25.407
Marker4713	25.775
Marker4728	32.967
Marker4729	34.095
Marker4730	38.04
Marker4973	44.747
Marker4983	45.117
Marker4985	46.237
Marker4984	46.604
Marker4986	47.724
Marker4987	48.603
Marker4988	49.114
Marker4989	49.625
Marker4990	50.136
Marker4991	50.647
Marker4994	51.158
Marker4992	51.45
Marker4993	52.109
Marker4995	53.215
Marker4996	53.875
Marker4997	54.534
Marker5000	55.64
Marker4998	56.3
Marker4999	56.592
Marker5001	57.698
Marker5002	57.99
Marker5005	59.088
Marker5006	59.964
Marker5008	60.694
Marker5007	61.205
Marker5040	62.305
Marker5037	63.186
Marker5038	63.697
Marker5039	64.208
Marker5035	64.946
Marker5036	65.238
Marker5034	65.749
Marker5029	66.26
Marker5033	66.771
Marker5032	67.282
Marker5031	67.793
Marker5030	68.304
Marker5010	69.186
Marker5011	69.845
Marker5009	70.137
Marker5045	70.429
Marker5044	70.721
Marker5043	71.013
Marker5042	71.305
Marker5041	71.597
Marker5046	72.108
Marker5047	72.619
Marker5003	73.13
Marker5004	73.79
Marker5050	74.301
Marker5049	74.812
Marker5048	75.323
Marker5051	76.423
Marker5028	77.524
Marker5027	78.035
Marker5026	78.327
Marker5025	78.618
Marker5024	78.91
Marker5023	79.275
Marker5022	79.421
Marker5021	79.567
Marker5020	79.713
Marker5019	79.859
Marker5018	80.005
Marker5013	80.884
Marker5014	81.395
Marker5012	81.906
Marker5016	82.271
Marker5017	82.271
Marker5053	83.388
Marker5052	84.269
Marker5054	84.78
Marker5055	85.072
Marker5063	87.784
Marker5064	88.906
Marker5065	90.018
Marker5067	90.31
Marker5068	90.602
Marker5070	91.337
Marker5072	92.073
Marker5073	92.954
Marker5076	93.465
Marker5075	94.2
Marker5077	96.695
Marker5080	97.587
Marker5081	98.861
Marker5082	103.715
Marker5083	105.624
Marker5084	105.995
Marker5085	105.995
Marker5086	106.365
Marker5087	106.365
Marker5088	106.736
Marker5089	107.1
Marker5090	108.594
Marker5091	110.087
Marker5093	112.362
Marker5094	113.473
Marker5095	114.209
Marker5096	114.501
Marker5097	115.236
Marker5098	115.971
Marker5099	116.707
Marker5100	117.818
Marker5101	118.335
Marker5103	118.481
Marker5102	118.997
Marker5104	119.513
Marker5106	123.283
Marker5107	124.175
Marker5108	124.545
Marker5110	128.957
Marker5111	130.472
Marker5112	132.123
Marker5159	135.864
Marker5166	142.37
Marker5179	146.599
Marker5180	149.85
Marker5181	151.116
Marker5182	152.39
Marker5183	153.125
Marker5184	153.49
Marker5190	154.388
Marker5186	154.905
Marker5187	155.051
Marker5185	155.197
Marker5188	155.197
Marker5191	155.713
Marker5192	156.373
Marker5193	157.479
Marker5194	158.138
Marker5195	158.798
Marker5196	160.854
A5
Marker6164	0
Marker6157	0.514
Marker6158	0.514
Marker6159	0.514
Marker6160	0.514
Marker6161	0.514
Marker6162	0.514
Marker6163	0.514
Marker6155	1.254
Marker6156	1.254
Marker6154	1.622
Marker6153	2.363
Marker6150	3.482
Marker6149	4.223
Marker6148	5.727
Marker6132	8.019
Marker6131	10.329
Marker6128	11.457
Marker6124	12.576
Marker6125	12.576
Marker6127	12.576
Marker6123	12.944
Marker6119	13.685
Marker6121	13.685
Marker6122	13.685
Marker6120	14.052
Marker6116	14.42
Marker6117	14.42
Marker6118	14.42
Marker6113	14.788
Marker6111	16.303
Marker6109	17.431
Marker6108	18.551
Marker6107	19.292
Marker6106	20.411
Marker6105	22.306
Marker6103	25.001
Marker6102	26.505
Marker6101	28.021
Marker6098	28.391
Marker6099	28.391
Marker6097	28.759
Marker6096	29.126
Marker6092	29.494
Marker6093	29.494
Marker6095	29.494
Marker6091	29.862
Marker6089	30.229
Marker6088	30.597
Marker6081	30.965
Marker6082	30.965
Marker6083	30.965
Marker6084	30.965
Marker6085	30.965
Marker6086	30.965
Marker6087	30.965
Marker6078	31.332
Marker6079	31.332
Marker6080	31.332
Marker6073	31.7
Marker6074	31.7
Marker6075	31.7
Marker6076	31.7
Marker6077	31.7
Marker6071	32.068
Marker6072	32.068
Marker6070	33.962
Marker6058	35.082
Marker6056	35.823
Marker6057	35.823
Marker6055	36.564
Marker6054	38.068
Marker6051	39.187
Marker6053	39.187
Marker6049	39.555
Marker6050	39.555
Marker6036	39.923
Marker6040	39.923
Marker6041	39.923
Marker6042	39.923
Marker6043	39.923
Marker6044	39.923
Marker6045	39.923
Marker6046	39.923
Marker6047	39.923
Marker6048	39.923
Marker6033	40.29
Marker6034	40.29
Marker6035	40.29
Marker6032	42.582
Marker6031	42.952
Marker6030	43.323
Marker6029	45.232
Marker6028	45.978
Marker6027	46.346
Marker6024	46.714
Marker6025	46.714
Marker6026	46.714
Marker6022	47.081
Marker6023	47.081
Marker6020	47.822
Marker6014	48.19
Marker6015	48.19
Marker6016	48.19
Marker6017	48.19
Marker6018	48.19
Marker6019	48.19
Marker6021	48.19
Marker5996	48.56
Marker5997	48.56
Marker5998	48.56
Marker5999	48.56
Marker6000	48.56
Marker6001	48.56
Marker6002	48.56
Marker6003	48.56
Marker6004	48.56
Marker6005	48.56
Marker6010	48.56
Marker6011	48.56
Marker6012	48.56
Marker6013	48.56
Marker5985	49.307
Marker5986	49.677
Marker5987	49.677
Marker5988	49.677
Marker5989	49.677
Marker5990	49.677
Marker5991	49.677
Marker5992	49.677
Marker5994	49.677
Marker5995	49.677
Marker5984	50.047
Marker5982	50.794
Marker5983	50.794
Marker5975	51.164
Marker5976	51.164
Marker5977	51.164
Marker5978	51.164
Marker5979	51.164
Marker5980	51.164
Marker5981	51.164
Marker5972	51.534
Marker5974	51.534
Marker5970	51.905
Marker5971	51.905
Marker5969	53.033
Marker5966	53.403
Marker5967	53.403
Marker5964	54.919
Marker5962	56.047
Marker5963	56.047
Marker5961	56.417
Marker5950	57.164
Marker5951	57.164
Marker5952	57.164
Marker5953	57.164
Marker5954	57.164
Marker5955	57.164
Marker5956	57.164
Marker5957	57.164
Marker5942	57.534
Marker5943	57.534
Marker5944	57.534
Marker5945	57.534
Marker5946	57.534
Marker5947	57.534
Marker5948	57.534
Marker5949	57.534
Marker5958	57.534
Marker5959	57.534
Marker5960	57.534
Marker5939	57.904
Marker5940	57.904
Marker5941	57.904
Marker5938	58.275
Marker5937	60.184
Marker5935	61.7
Marker5932	62.446
Marker5929	63.192
Marker5898	63.563
Marker5899	63.563
Marker5900	63.563
Marker5901	63.563
Marker5902	63.563
Marker5903	63.563
Marker5904	63.563
Marker5905	63.563
Marker5906	63.563
Marker5908	63.563
Marker5916	63.563
Marker5926	63.563
Marker5897	63.933
Marker5896	64.303
Marker5894	64.671
Marker5879	66.566
Marker5892	66.566
Marker5893	66.566
Marker5853	67.307
Marker5861	67.307
Marker5843	67.674
Marker5826	68.042
Marker5816	69.546
Marker5798	70.287
Marker5794	70.655
Marker5788	71.395
Marker5789	71.395
Marker5791	71.395
Marker5792	71.395
Marker5793	71.395
Marker5787	71.541
Marker5786	71.687
Marker5785	71.833
Marker5784	71.979
Marker5783	72.125
Marker5782	72.271
Marker5781	72.417
Marker5780	72.563
Marker5779	73.08
Marker5776	73.226
Marker5777	73.226
Marker5778	73.226
Marker5771	73.593
Marker5772	73.593
Marker5773	73.593
Marker5774	73.593
Marker5775	73.593
Marker5770	73.961
Marker5766	75.081
Marker5767	75.081
Marker5768	75.081
Marker5769	75.081
Marker5763	75.448
Marker5732	78.29
Marker5730	79.94
Marker5728	80.308
Marker5717	80.675
Marker5715	81.416
Marker5709	82.157
Marker5683	83.276
Marker5682	84.781
Marker5672	86.705
Marker5651	87.841
Marker5614	88.961
Marker5575	91.252
Marker5574	93.147
Marker5562	95.042
Marker5559	95.783
Marker5558	97.049
Marker5556	97.935
Marker5495	98.676
Marker5496	98.676
Marker5497	98.676
Marker5498	98.676
Marker5519	98.676
Marker5494	99.044
Marker5492	99.412
Marker5493	99.412
Marker5484	99.779
Marker5485	99.779
Marker5486	99.779
Marker5487	99.779
Marker5488	99.779
Marker5489	99.779
Marker5490	99.779
Marker5491	99.779
Marker5481	100.147
Marker5482	100.147
Marker5483	100.147
Marker5478	100.888
Marker5479	100.888
Marker5480	100.888
Marker5477	101.255
Marker5475	101.996
Marker5476	101.996
Marker5473	102.364
Marker5474	102.364
Marker5472	102.731
Marker5468	103.472
Marker5466	103.84
Marker5467	103.84
Marker5470	103.84
Marker5471	103.84
Marker5465	104.208
Marker5464	104.575
Marker5463	107.704
Marker5458	112.116
Marker5457	114.01
Marker5456	116.32
Marker5370	118.229
Marker5360	119.733
Marker5359	120.853
Marker5358	122.748
Marker5354	123.115
Marker5353	124.62
Marker5351	126.124
Marker5346	127.243
Marker5345	127.984
Marker5338	129.104
Marker5337	130.999
Marker5335	133.29
Marker5328	134.41
Marker5327	135.53
Marker5318	135.897
Marker5317	137.807
Marker5316	138.935
Marker5310	140.829
Marker5297	141.57
Marker5291	142.69
Marker5292	142.69
Marker5294	142.69
Marker5290	143.057
Marker5288	143.425
Marker5289	143.425
Marker5286	143.793
Marker5287	143.793
Marker5285	144.534
Marker5284	145.274
Marker5282	145.642
Marker5281	146.383
Marker5280	147.124
Marker5279	147.864
Marker5224	148.605
Marker5223	149.725
Marker5217	152.42
A6
NAU2684	0
Marker12272	0.441
Marker12278	0.441
Marker12271	0.441
Marker12200	0.441
Marker12190	0.881
Marker12251	1.173
Marker12189	1.465
Marker12188	1.757
Marker12187	2.049
Marker12149	2.341
Marker12183	2.782
Marker12186	3.074
Marker12184	3.366
Marker12185	3.658
Marker12140	3.658
Marker12097	4.472
Marker12083	4.912
Marker12084	5.353
Marker12080	5.794
Marker12078	6.986
Marker12074	7.8
Marker12073	7.8
Marker12071	7.8
Marker12062	8.241
Marker12056	9.891
Marker12052	10.705
Marker12044	11.519
Marker11995	11.959
Marker11922	13.152
Marker11879	13.152
Marker11824	13.152
Marker11673	13.592
Marker11770	13.884
Marker11803	14.176
Marker11386	15.209
Marker11626	15.501
Marker11611	16.161
Marker11579	16.453
Marker11522	16.745
Marker11466	17.037
Marker11445	17.329
Marker11342	17.621
Marker11311	17.913
Marker11220	18.572
Marker11215	18.864
Marker11043	19.156
Marker11124	19.448
Marker11163	20.108
Marker11036	20.4
Marker11038	20.692
Marker6787	20.984
Marker11136	21.276
Marker10915	22.309
Marker6792	22.82
Marker11035	23.258
Marker10878	23.696
Marker10749	24.355
Marker7263	24.647
Marker10648	24.939
Marker10736	25.599
Marker10769	25.891
Marker10801	26.183
Marker10804	26.475
Marker10805	26.767
Marker10844	27.059
Marker10505	27.718
Marker10458	28.378
Marker10432	28.67
Marker6845	28.962
Marker10404	29.254
Marker10328	29.914
Marker6850	30.206
Marker6784	30.498
Marker6851	30.79
NAU1093	31.082
HAU2119	31.082
Marker6853	31.082
Marker6849	31.082
Marker6855	31.082
Marker6854	31.082
BNL3295	31.082
DPL0244	31.082
NAU5380	31.082
BNL3567	31.082
PGML01861	31.082
HAU2768	31.082
Marker6846	31.082
Marker6847	31.082
Marker6848	31.082
Marker6852	31.082
Marker6844	31.522
Marker6782	31.522
Marker6783	31.522
Marker6785	31.522
Marker6790	31.814
Marker6781	32.106
Marker6780	32.769
Marker6779	33.061
Marker6777	33.352
Marker6774	33.644
Marker7301	33.936
Marker7481	34.593
Marker7453	35.25
Marker7441	35.907
Marker7395	36.564
Marker7356	37.221
Marker7344	37.878
Marker7525	38.535
Marker7329	38.973
Marker7504	39.411
Marker7496	39.849
Marker7867	40.658
Marker7825	41.096
Marker7745	41.533
Marker7728	41.971
Marker7697	42.409
Marker7691	42.847
Marker7627	43.285
Marker9424	43.723
Marker7937	44.161
Marker9607	44.97
Marker7577	45.408
Marker8076	45.846
Marker8002	46.284
Marker7966	46.722
Marker8014	47.53
Marker9441	47.968
Marker9466	48.406
Marker9493	48.844
Marker9518	49.282
Marker9536	49.72
Marker9547	50.158
Marker9566	50.596
Marker9587	51.034
Marker8080	51.472
Marker9656	51.983
Marker9679	52.275
Marker9729	52.567
Marker9769	52.859
Marker6869	53.151
Marker6868	53.442
Marker6867	53.442
Marker6866	53.442
Marker6865	53.442
Marker6870	53.442
Marker6872	53.442
Marker6985	53.442
Marker9814	53.442
Marker7032	53.442
Marker8135	53.886
Marker6918	53.886
Marker7239	53.886
Marker7214	53.886
Marker7146	53.886
Marker7111	53.886
Marker7088	53.886
Marker8454	54.178
Marker8530	54.47
Marker8111	54.762
Marker10041	55.054
Marker10182	55.346
Marker10075	55.638
Marker10127	55.93
Marker10194	56.222
Marker10295	56.514
Marker9967	56.806
Marker10190	57.098
Marker6864	57.39
NAU5433	57.901
Marker10189	58.338
Marker9936	58.776
PGML03033	59.214
Marker8148	59.652
Marker8229	60.09
Marker8271	60.528
Marker8332	60.966
Marker8362	61.404
Marker8426	61.842
Marker6863	62.353
Marker6862	63.016
Marker6861	63.308
Marker6860	63.6
Marker6859	63.891
Marker6858	64.183
Marker6857	64.475
Marker9354	64.767
Marker6856	65.059
Marker11004	65.351
Marker11033	65.789
Marker8556	66.227
Marker9181	66.665
Marker8611	67.103
Marker8667	67.541
Marker8762	67.979
Marker8798	68.417
Marker8826	68.855
Marker8933	69.293
Marker9018	69.731
Marker9132	70.169
Marker9230	70.68
Marker6788	71.342
Marker6791	71.342
Marker6793	71.342
Marker6794	71.713
Marker6795	71.713
Marker6799	71.713
Marker6796	71.713
Marker6800	72.083
Marker6801	72.083
Marker6802	72.083
Marker6803	72.083
Marker6804	72.083
Marker6805	72.083
Marker6806	72.453
Marker6807	72.453
Marker6808	72.824
Marker6809	73.194
Marker6810	73.194
Marker6747	73.194
Marker6811	73.194
Marker6812	73.194
Marker6746	73.194
Marker6744	73.194
Marker6745	73.194
Marker6742	73.194
Marker6743	73.194
Marker6737	73.194
Marker6739	73.194
Marker6763	73.194
Marker6740	73.194
Marker6741	73.565
Marker6764	73.565
Marker6771	73.935
Marker6772	73.935
Marker6765	73.935
Marker6766	73.935
Marker6767	73.935
Marker6768	73.935
Marker6769	73.935
Marker6770	73.935
Marker6729	73.935
Marker6730	73.935
Marker6731	74.305
Marker6732	74.305
Marker6831	74.305
Marker6833	75.052
Marker6834	75.052
Marker6835	75.052
Marker6838	75.052
Marker6839	75.052
Marker6840	75.052
Marker6832	75.422
Marker6841	75.422
Marker6842	75.422
Marker6733	75.422
Marker6734	75.422
Marker6735	75.422
Marker6825	75.422
Marker6826	75.422
Marker6827	75.422
Marker6828	75.422
Marker6829	75.422
Marker6830	75.422
Marker6843	75.422
Marker6761	75.422
Marker6762	75.422
Marker6749	75.792
Marker6750	75.792
Marker6751	76.163
Marker6752	76.163
Marker6753	76.163
Marker6754	76.163
Marker6755	76.163
Marker6757	76.163
Marker6758	76.163
Marker6759	76.163
Marker6760	76.533
Marker6748	76.533
Marker6727	76.533
Marker6726	76.904
Marker6724	76.904
Marker6728	76.904
Marker6725	76.904
Marker6722	76.904
Marker6823	77.274
Marker6824	77.644
Marker6817	77.644
Marker6819	78.015
Marker6822	78.015
Marker6818	78.015
Marker6821	78.015
Marker6813	78.015
Marker6814	78.015
Marker6815	78.015
Marker6719	78.385
Marker6720	78.385
Marker6723	78.385
Marker6712	78.385
Marker6714	78.385
Marker6715	78.753
Marker6717	78.753
Marker6718	78.753
Marker6710	78.753
Marker6708	78.753
Marker6706	79.12
Marker6705	79.861
Marker6702	80.981
Marker6701	85.835
Marker6693	93.027
Marker6695	93.397
Marker6694	93.767
Marker6690	93.767
Marker6688	93.767
Marker6687	94.284
Marker6692	94.284
Marker6691	94.284
Marker6685	94.284
Marker6681	94.284
Marker6683	94.727
Marker6682	94.727
Marker6686	94.727
Marker6680	94.727
Marker6679	94.727
Marker6678	94.727
Marker6671	95.168
Marker6617	95.168
Marker6611	95.609
Marker6572	95.609
Marker6569	95.901
Marker6568	96.192
Marker6567	96.484
Marker6566	96.484
Marker6565	96.484
Marker6563	96.484
Marker6562	96.484
Marker6561	96.925
Marker6559	96.925
Marker6558	96.925
Marker6556	97.739
Marker6554	98.553
Marker6555	99.367
Marker6557	99.807
Marker6498	101
DPL0091	101.44
Marker6521	101.881
Marker6421	101.881
Marker6408	102.322
Marker6406	102.322
Marker6405	102.322
Marker6403	102.322
Marker6404	102.322
Marker6402	102.762
Marker6397	102.762
Marker6389	102.762
Marker6344	103.203
Marker6339	104.236
Marker6338	105.648
Marker6336	108.305
Marker6317	108.965
Marker6319	112.026
Marker6314	112.318
Marker6316	112.61
Marker6315	113.048
Marker6302	113.486
Marker6301	113.924
Marker6311	114.949
Marker6290	115.605
Marker6293	116.262
Marker6297	116.919
Marker6300	117.576
Marker6296	118.233
Marker6295	118.89
Marker6294	119.547
Marker6292	119.985
Marker6299	120.423
Marker6291	121.229
Marker6306	121.886
Marker6298	122.543
Marker6305	123.2
Marker6287	123.857
Marker6284	124.514
Marker6285	124.952
Marker6289	125.39
Marker6288	125.828
Marker6313	126.266
Marker6312	126.704
Marker6286	127.142
Marker6282	127.58
Marker6283	129.595
Marker6279	130.474
Marker6273	130.766
Marker6278	131.207
Marker6271	131.207
Marker6272	131.207
Marker6266	131.647
Marker6267	131.647
Marker6265	131.647
Marker6263	131.647
Marker6262	133.298
Marker6261	136.966
Marker6256	141.342
Marker6248	145.287
Marker6247	145.287
Marker6253	145.655
Marker6246	145.655
Marker6244	145.655
Marker6241	146.023
Marker6226	146.023
Marker6219	147.527
Marker6197	147.894
A7
Marker12294	0
Marker12299	1.252
Marker12301	2.518
Marker12306	3.404
Marker12303	4.291
Marker12304	4.583
Marker12311	5.316
Marker12307	5.83
Marker12308	5.976
Marker12309	6.122
Marker12310	6.267
Marker12305	6.781
Marker12302	6.927
Marker12312	7.66
Marker12313	8.319
Marker12314	8.979
Marker12315	9.271
Marker12316	10.147
Marker12317	11.242
Marker12318	12.118
Marker12319	13.216
Marker12320	13.946
Marker12321	14.46
Marker12322	14.46
Marker12323	14.46
Marker12324	14.827
Marker12325	15.195
Marker12326	15.562
Marker12327	15.562
Marker12409	16.303
Marker12410	16.303
Marker12416	16.303
Marker12419	20.68
Marker12440	24.625
Marker12442	26.916
Marker12443	27.657
Marker12444	28.777
Marker12445	29.896
Marker12446	31.016
Marker12447	31.384
Marker12448	31.384
Marker12451	31.384
Marker12453	31.384
Marker12449	31.751
Marker12450	31.751
Marker12454	31.751
Marker12455	32.119
Marker12456	32.487
Marker12457	32.854
Marker12458	33.222
Marker12459	33.592
Marker12460	34.339
Marker12461	34.339
Marker12462	34.709
Marker12467	34.709
Marker12484	34.709
Marker12509	35.455
Marker12518	37.365
Marker12519	39.259
Marker12520	40
Marker12521	41.895
Marker12522	43.79
Marker12523	45.294
Marker12524	47.189
Marker12525	48.326
Marker12526	49.853
Marker12527	52.548
Marker12529	53.288
Marker12528	53.656
Marker12530	54.024
Marker12536	54.391
Marker12537	54.391
Marker12538	54.391
Marker12539	54.391
Marker12535	54.759
Marker12532	55.127
Marker12534	55.127
Marker12533	55.494
Marker12531	56.235
Marker12540	56.976
Marker12541	57.344
Marker12551	57.344
Marker12601	57.714
Marker12619	59.23
Marker12634	59.982
Marker12642	61.509
Marker12650	63.818
Marker12651	64.188
Marker12652	64.559
Marker12654	64.932
Marker12655	64.932
Marker12656	65.684
Marker12657	66.052
Marker12658	66.052
Marker12659	66.419
Marker12660	66.419
Marker12664	67.16
Marker12662	67.528
Marker12665	68.041
Marker12666	68.555
Marker12671	69.296
Marker12693	69.442
Marker12755	70.707
Marker12782	72.212
Marker12786	73.331
Marker12787	75.226
Marker12789	76.346
Marker12788	76.713
Marker12790	76.713
Marker12792	77.454
Marker12793	77.822
Marker12795	78.563
Marker12796	78.93
Marker12797	79.298
Marker12798	79.444
Marker12799	79.59
Marker12802	79.882
Marker12804	80.614
Marker12805	81.88
Marker12808	83.75
Marker12822	87.768
Marker12823	88.287
Marker12824	88.287
Marker12825	88.287
Marker12826	88.287
Marker12827	89.406
Marker12828	89.406
Marker12829	89.552
Marker12830	89.698
Marker12831	89.844
Marker12832	89.99
Marker12833	90.136
Marker12834	90.282
Marker12835	90.796
Marker12836	90.942
Marker12837	90.942
Marker12838	90.942
Marker12839	90.942
Marker12840	91.31
Marker12841	91.31
Marker12842	91.31
Marker12843	91.31
Marker12845	91.31
Marker12847	91.677
Marker12846	91.823
Marker12848	91.969
Marker12849	91.969
Marker12850	91.969
Marker12851	91.969
Marker12852	91.969
Marker12853	91.969
Marker12854	91.969
Marker12855	91.969
Marker12856	91.969
Marker12857	92.334
Marker12859	92.994
Marker12858	93.14
Marker12991	93.656
Marker13010	93.656
Marker12956	94.024
Marker12957	94.024
Marker12958	94.024
Marker12959	94.024
Marker12960	94.024
Marker12961	94.024
Marker12962	94.024
Marker12963	94.024
Marker12964	94.024
Marker12965	94.024
Marker12966	94.024
Marker12967	94.024
Marker12968	94.024
Marker12971	94.024
Marker12980	94.024
Marker12981	94.024
Marker12955	94.538
Marker12954	94.684
Marker12950	94.83
Marker12951	94.83
Marker12947	95.57
Marker12948	95.57
Marker12949	95.57
Marker12944	95.938
Marker12946	95.938
Marker12942	96.306
Marker12945	96.306
Marker12943	96.673
Marker12926	97.414
Marker12927	97.414
Marker12928	97.414
Marker12937	97.414
Marker12938	97.414
Marker12939	97.414
Marker12929	97.782
Marker12930	97.782
Marker12932	97.782
Marker12933	97.782
Marker12934	97.782
Marker12936	97.782
Marker12940	97.782
Marker12931	97.928
Marker12935	98.441
Marker12925	98.587
Marker12924	98.733
Marker12923	98.879
Marker12922	99.025
Marker12921	99.171
Marker12920	99.317
Marker12919	99.463
Marker12918	99.977
Marker12917	100.123
Marker12916	100.269
Marker12915	100.415
Marker12914	100.561
Marker12913	100.853
Marker12912	101.364
Marker12911	102.096
Marker12910	102.242
Marker12909	102.388
Marker12908	102.534
Marker12907	102.68
Marker12906	102.826
Marker12905	102.972
Marker12902	103.118
Marker12903	103.118
Marker12904	103.118
Marker12898	103.486
Marker12899	103.486
Marker12900	103.486
Marker12901	103.486
Marker12897	103.632
Marker12896	103.778
Marker12895	104.292
Marker12893	104.805
Marker12892	104.951
Marker12891	105.097
Marker12894	105.243
Marker12890	105.757
Marker12889	105.903
Marker12888	106.049
Marker12887	106.195
Marker12883	106.341
Marker12884	106.341
Marker12885	106.341
Marker12886	106.341
Marker12872	106.708
Marker12874	106.708
Marker12875	106.708
Marker12876	106.708
Marker12877	106.708
Marker12879	106.708
Marker12880	106.708
Marker12881	106.708
Marker12882	106.708
Marker12870	107.076
Marker12871	107.076
Marker12868	107.444
Marker12869	107.444
Marker12873	107.811
Marker12866	108.325
Marker12864	108.471
Marker12867	108.985
Marker12863	109.131
Marker12861	109.423
Marker12860	109.715
Marker12862	110.007
Marker13011	110.893
Marker13025	111.407
Marker13026	112.148
Marker13031	112.889
Marker13041	112.889
Marker13102	112.889
Marker13111	113.629
Marker13132	113.629
Marker13140	114.37
Marker13142	114.37
Marker13145	115.875
Marker13159	116.242
Marker13194	118.137
Marker13202	118.883
Marker13205	121.599
Marker13209	122.719
Marker13212	122.719
Marker13208	123.086
Marker13213	123.827
Marker13214	124.568
Marker13218	125.309
Marker13220	126.05
Marker13221	126.79
Marker13223	126.79
Marker13222	127.158
Marker13226	127.899
Marker13237	128.266
Marker13238	131.004
Marker13243	133.741
Marker13244	136.436
Marker13245	136.803
Marker13262	138.307
Marker13267	140.599
Marker13268	141.719
Marker13286	145.664
Marker13287	147.168
Marker13289	147.914
Marker13290	151.044
Marker13317	152.548
A8
Marker14648	0
Marker14651	0.368
Marker14653	1.108
Marker14650	1.849
Marker14647	2.217
Marker14646	2.958
Marker14649	3.325
Marker14645	4.445
Marker14644	11.095
Marker14643	15.91
Marker14642	17.414
Marker14641	17.414
Marker14640	17.782
Marker14639	18.523
Marker14638	18.893
Marker14635	25.284
Marker14618	30.218
Marker14619	30.218
Marker14614	31.337
Marker14617	31.337
Marker14616	32.078
Marker14613	32.819
Marker14612	33.56
Marker14611	37.081
Marker14610	39.373
Marker14609	42.894
Marker14608	44.014
Marker14605	45.134
Marker14604	46.253
Marker14603	47.757
Marker14602	49.408
Marker14593	52.249
Marker14573	52.763
Marker14562	53.649
Marker14521	53.795
Marker14519	54.682
Marker14507	55.569
Marker14498	56.083
Marker14485	56.229
Marker14484	56.375
Marker14483	56.521
Marker14482	56.667
Marker14481	56.813
Marker14480	56.959
Marker14479	57.699
Marker14478	58.44
Marker14476	59.181
Marker14477	59.549
Marker14474	59.919
Marker14463	60.289
Marker14430	61.409
Marker14408	62.15
Marker14417	62.15
Marker14405	63.037
Marker14404	64.302
Marker14401	66.74
Marker14391	68.391
Marker14390	68.537
Marker14389	69.423
Marker14387	69.569
Marker14380	69.937
Marker14381	69.937
Marker14382	69.937
Marker14386	69.937
Marker14378	70.678
Marker14377	70.678
Marker14376	71.046
Marker14379	71.046
Marker14375	71.932
Marker14374	72.446
Marker14373	73.712
Marker14372	74.598
Marker14370	75.485
Marker14366	76.372
Marker14342	77.492
Marker14352	78.233
Marker14345	78.6
Marker14348	78.6
Marker14339	78.968
Marker14336	79.335
Marker14338	79.335
Marker14337	79.703
Marker14335	80.217
Marker14334	80.73
Marker14332	81.098
Marker14333	81.466
Marker14331	82.198
Marker14329	82.563
Marker14330	83.304
Marker14327	83.672
Marker14326	84.937
Marker14328	85.083
Marker14322	86.203
Marker14325	86.571
Marker14323	87.312
Marker14320	88.816
Marker14319	89.183
Marker14316	91.078
Marker14302	92.198
Marker14285	94.093
Marker14265	95.221
Marker14266	95.221
Marker14267	95.221
Marker14278	95.221
Marker14256	95.967
Marker14260	95.967
Marker14261	95.967
Marker14262	95.967
Marker14263	95.967
Marker14253	96.337
Marker14254	96.337
Marker14255	96.708
Marker14251	97.078
Marker14252	97.078
Marker14249	97.449
Marker14250	97.449
Marker14248	97.819
Marker14236	99.728
Marker14227	100.099
Marker13645	100.845
Marker13646	100.845
Marker13647	100.845
Marker13648	100.845
Marker13643	101.361
Marker13644	101.507
Marker13667	102.024
Marker13669	102.391
Marker13670	102.391
Marker13671	102.391
Marker13672	102.391
Marker13673	102.391
Marker13674	102.391
Marker13675	102.391
Marker13676	102.391
Marker13680	102.762
Marker13695	102.762
Marker13766	102.762
Marker13553	103.132
Marker13554	103.5
Marker13555	103.5
Marker13556	103.867
Marker13557	104.235
Marker13558	104.235
Marker13559	104.235
Marker13560	104.603
Marker13561	104.603
Marker13562	104.603
Marker13563	104.603
Marker13564	104.603
Marker13618	104.973
Marker13619	105.343
Marker13534	105.714
Marker13535	105.714
Marker13536	105.714
Marker13537	105.714
Marker13626	105.714
[truncated: 4,460 more rows]
