# Supplementary material for: High-density linkage map construction and QTL analysis for earliness-related traits in Gossypium hirsutum L
Source: BMC Genomics. 2016 Nov 11;17:909. doi: 10.1186/s12864-016-3269-y (PMC5106845; doi:10.1186/s12864-016-3269-y)
Supplement: Additional file 4: — Phenotypic distribution for the six traits of the parents and the RIL population. FBP: flowering to boll-opening period; PH: plant height; FT: flowering timing; WGP: whole growth period; NFFB: node of the first fruiting branch; HNFFB: height of the NFFB. (XLS 30 kb) [file 12864_2016_3269_MOESM4_ESM.xls]

## Sheet: Sheet1
Phenotypic distribution for the six traits of the parents and the RIL population
Trait	Year	CCRI36	G2005	RIL population					hB2(%)
				max	min	average	skew	kert
FT (d)	2010	66	74.33	79	61.67	70.31	0.43	2.93	77.02
	2011	68	77	78.5	69.5	72.3	0.83	0.24
	2012	67	76	78	65	72.51	-0.21	-0.71
	2013	65.67	75.33	78.67	65.67	69.77	0.8	1
	2014	62.33	67.67	71.33	60.67	64.5	0.58	-0.05
	2015	59	65	68.33	57.5	63.88	-0.38	-0.52
WGP (d)	2010	121.67	131	138	115	125.53	0.89	1.39	78.86
	2011	117	130	153.5	115	129.15	0.46	3.22
	2012	117.33	131	141	111	122.91	0.26	-0.86
	2013	120	133.67	143	112.67	126.44	0.25	-0.65
	2014	119	141.33	143	110	123.5	0.63	-0.71
	2015	110.33	123	127	106	118.28	-0.47	0.36
FBP (d)	2010	60.67	56.67	67.67	49	55.35	0.96	1.32	74.93
	2011	49	53	78.5	44.5	56.86	0.76	4.03
	2012	50	54	63	40	50.4	0.1	-0.88
	2013	54.33	58.33	70.67	46	56.68	0.39	-0.6
	2014	56.67	73.66	80.33	47.67	59	0.89	-0.32
	2015	51.33	58	60.33	47.33	54.4	-0.27	-0.09
PH (cm)	2010	69.28	78.72	107.92	71.47	85.09	0.66	1.64	81.25
	2011	67.66	77.94	94.3	55.94	73.6	0.33	0.07
	2012	65.33	75.8	92.66	59.4	73.8	0.17	-0.09
	2013	64.04	75.17	105.42	63.68	84.31	0.16	-0.32
	2014	54.04	69.08	81.75	47.46	62.05	0.21	-0.07
	2015	67.88	85.88	97.83	64.58	78.68	0.39	0.16
NFFB (num)	2010	4.29	7.51	8.4	4.55	6.13	0.32	-0.13	75.68
	2011	5.29	6.53	8.75	3.8	5.6	0.52	0.77
	2012	5.87	7.03	8.27	5.37	6.72	0.31	-0.12
	2013	5.6	7.13	9.67	5.4	7.04	0.65	0.39
	2014	6.52	5.06	8.97	5	6.37	0.77	0.78
	2015	5	7.34	10.28	5	6.71	0.86	0.85
HNFFB (cm)	2011	17.58	20.68	26.65	12.35	18.35	0.53	-0.18	85.13
	2012	10.83	13.59	23.49	8.23	15.99	0.14	0.48
	2013	19.64	27.24	35.5	17.15	25.72	0.61	0.04
	2014	13.29	20.33	24	10.63	16.59	0.45	0.06
	2015	20.44	24	35	16.88	24.36	0.65	0.18
