# Supplementary material for: High-density linkage map construction and QTL analysis for earliness-related traits in Gossypium hirsutum L
Source: BMC Genomics. 2016 Nov 11;17:909. doi: 10.1186/s12864-016-3269-y (PMC5106845; doi:10.1186/s12864-016-3269-y)
Supplement: Additional file 5: — Correlation coefficient (r) matrices for the six traits measured in the RIL population. FBP: flowering to boll-opening period; PH: plant height; FT: flowering timing; WGP: whole growth period; NFFB: node of the first fruiting branch; HNFFB: height of the NFFB. (XLS 29 kb) [file 12864_2016_3269_MOESM5_ESM.xls]

## Sheet: Sheet1
Correlation coefficient (r) matrices for the six traits measured in the RIL population
Environment	Trait	FT	GP	FBP	PH	HNFFB
2010 Anyang	GP	0.30**	1
	FBP	0.28**	0.76**	1
	PH	0.30**	0.20**	0.01	1
	NFFB	0.29**	0.27**	0.1	0.30**
2011 Anyang	GP	0.62**	1
	FBP	0.35**	0.94**	1
	PH	0.33**	0.45**	0.39**	1
	HNFFB	0.41**	0.42**	0.32**	0.64**	1
	NFFB	0.06	0.03	0.04	0.19*	0.24**
2012 Anyang	GP	0.72**	1
	FBP	0.39**	0.91**	1
	PH	0.48**	0.53**	0.44**	1
	HNFFB	0.67**	0.59**	0.41**	0.71**	1
	NFFB	0.51**	0.42**	0.26**	0.39**	0.57**
2013 Anyang	GP	0.57**	1
	FBP	0.24**	0.94**	1
	PH	0.44**	0.49**	0.39**	1
	HNFFB	0.64**	0.50**	0.32**	0.72**	1
	NFFB	0.76**	0.48**	0.23**	0.43**	0.72**
2014 Anyang	GP	0.30**	1
	FBP	0.05	0.97**	1
	PH	0.31**	0.17*	0.09	1
	HNFFB	0.43**	0.12	0.01	0.58**	1
	NFFB	0.56**	0.23**	0.1	0.29**	0.64**
2015 Anyang	GP	0.75**	1
	FBP	0.11	0.74**	1
	PH	0.30**	0.31**	0.17*	1
	HNFFB	0.66**	0.56**	0.19*	0.58**	1
	NFFB	0.62**	0.51**	0.14	0.29**	0.64**
