# Supplementary material for: High-density linkage map construction and QTL analysis for earliness-related traits in Gossypium hirsutum L
Source: BMC Genomics. 2016 Nov 11;17:909. doi: 10.1186/s12864-016-3269-y (PMC5106845; doi:10.1186/s12864-016-3269-y)
Supplement: Additional file 6: — Detailed information of the 247 QTLs for the six cotton earliness-related traits from the RIL population. Stable or major QTLs are marked in yellow. (XLS 84 kb) [file 12864_2016_3269_MOESM6_ESM.xls]

## Sheet: total QTL
QTL	environment	Position (cM)	nearest marker	LOD	Additive	R2 (%)	95% confidence interval (cM)
qWGP-A2-1	2013Anyang	4.91	Marker2708	2.56182	1.6531	4.4626	2.6-11.8
qWGP-A2-2	2013Anyang	52.11	Marker3431	4.39479	-2.149	7.9222	50.9-55.4
qWGP-A2-3	2013Anyang	61.61	Marker3500	3.11931	-1.8964	5.7347	59.1-63.4
qWGP-A4-1	2011Anyang	40.01	Marker4730	2.91106	1.1923	4.9642	34-44.8
qWGP-A4-2	2011Anyang	47.61	Marker4986	3.37093	1.2238	5.1252	44.8-48.4
qWGP-A6-1	2012Anyang	133.31	Marker6262	4.95879	2.2786	9.1122	132.9-136.3
qWGP-A6-2	2012Anyang	144.31	Marker6248	4.1128	2.1638	8.1277	141.3-145.4
qWGP-A8-1	2012Anyang	28.31	Marker14618	3.96529	2.1009	7.8046	20.6-33.5
qWGP-A8-2	2010Anyang	45.11	Marker14605	2.51193	2.9118	5.8207	39.8-55
qWGP-A8-3	2011Anyang	136.41	Marker13476	5.2538	1.6566	8.4355	134.4-139.4
qWGP-A9-1	2011Anyang	16.31	Marker15639	2.93275	1.1759	4.4893	8.3-23
qWGP-A9-2	2010Anyang	117.51	Marker14930	2.75488	-3.1696	5.8985	114.3-125.8
qWGP-A9-3	2015Anyang	143.11	Marker14837	3.75054	-1.1214	6.6884	139.9-144.7
qWGP-A9-4	2015Anyang	148.81	Marker14726	4.32321	-1.2317	7.6342	144.7-155.1
qWGP-A10-1	2015Anyang	25.61	Marker15715	4.99783	1.3787	8.921	24.1-29.1
qWGP-A10-2	2015Anyang	38.51	Marker15762	3.76139	-1.4721	7.2722	38.2-40.4
qWGP-A10-3	2015Anyang	50.21	Marker15786	6.78959	-1.6001	12.4829	47.8-56.6
qWGP-A10-4	2015Anyang	59.91	Marker15873	3.90022	-1.2183	7.7225	58.9-60.6
qWGP-A12-1	2014Anyang	65.41	Marker18629	8.48807	3.6019	15.2371	62.7-68.8
	combined	68.11	Marker18630	5.22343	1.381	10.1164	64.7-72.1
qWGP-A12-2	2014Anyang	77.11	Marker18700	2.97831	2.1586	5.6065	76.6-77.4
	combined	75.91	Marker18684	3.21475	1.1581	6.0957	74.4-77.1
qWGP-A12-3	2012Anyang	99.31	Marker18853	2.77007	1.8893	6.2904	94.9-105.5
qWGP-A12-4	2012Anyang	111.71	Marker18877	5.99566	2.6192	11.3344	108.7-123.7
qWGP-D2-1	2014Anyang	30.31	Marker25702	3.86117	-2.3281	6.1522	17.2-31.9
	combined	33.01	Marker25669	4.99132	-1.2791	8.1139	31.4-35.6
qWGP-D2-2	2013Anyang	170.31	PGML04891	3.04555	-1.7669	5.7404	164.2-172.2
	2014Anyang	169.31	PGML04891	3.41866	-2.248	6.1363	164.1-172.2
qWGP-D3-1	2012Anyang	86.81	Marker25951	7.05857	-2.8314	14.2069	81.2-87.5
qWGP-D3-2	2011Anyang	96.91	Marker25959	7.46638	-1.914	12.3317	94.1-98.8
	2012Anyang	96.91	Marker25959	9.7961	-3.2638	18.2694	95.1-98.5
qWGP-D3-3	2013Anyang	103.41	Marker26344	3.05206	-1.7443	5.6862	100-104.5
	combined	101.91	Marker26113	4.57267	-1.2048	7.7389	101.4-105.3
qWGP-D3-4	2011Anyang	107.81	Marker26500	2.8026	-1.2162	5.0121	106.8-108.4
	2013Anyang	111.61	Marker26567	4.94143	-2.194	8.9116	108.5-119
	2015Anyang	107.81	Marker26500	2.93275	-1.01	5.3484	105.3-109
	combined	112.01	Marker26565	5.96746	-1.3645	9.8667	109-116.8
qWGP-D3-5	2013Anyang	122.01	Marker26818	4.25163	-2.1088	8.2693	119-123.3
qWGP-D4-1	2010Anyang	12.61	Marker26957	2.55315	-2.8425	5.4881	2.4-17.8
qWGP-D5-1	2015Anyang	81.81	PGML00533	2.51627	-0.8981	4.474	71.8-91.3
qWGP-D5-2	2011Anyang	134.41	Marker27606	3.95011	1.5677	6.6041	127.5-145.8
qWGP-D5-3	2011Anyang	151.91	Marker27579	3.09761	-1.3036	4.7559	150-155.4
qWGP-D6-1	2013Anyang	33.81	Marker28363	2.68764	1.6129	4.6938	28.9-35.7
qWGP-D7-1	2014Anyang	25.51	Marker33162	4.52495	2.5879	7.4082	22.1-28.6
	combined	25.51	Marker33162	5.29501	1.783	9.5177	22.1-26.5
qWGP-D7-2	2014Anyang	30.91	Marker33047	4.54013	2.6191	7.4366	28.6-32.7
	combined	30.91	Marker33047	7.24729	2.2189	12.6271	28.9-32.7
qWGP-D7-3	2014Anyang	40.71	Marker33030	2.70499	2.0368	4.5686	39.8-41
qWGP-D7-4	combined	65.11	Marker32162	3.01518	-1.3484	4.7694	63.1-68.9
qWGP-D8-1	2013Anyang	48.61	Marker34150	5.36876	-2.3929	9.8217	42.9-50.8
qWGP-D9-1	2012Anyang	114.11	Marker35805	3.47939	-1.9234	6.2226	112.9-118.3
qWGP-D10-1	2011Anyang	5.21	Marker36526	3.38395	-1.6815	5.2403	3.8-6.1
qWGP-D10-2	2011Anyang	16.61	Marker36489	4.67028	1.9721	7.48	15.5-18.4
qWGP-D10-3	2014Anyang	54.91	Marker36373	4.50542	-2.689	8.1582	52-57.1
	combined	57.11	Marker36353	5.09328	-1.2773	8.3935	52.8-62.3
qWGP-D10-4	2014Anyang	70.91	Marker36290	4.90672	-2.7149	8.3935	67.2-74.8
qWGP-D12-1	2014Anyang	126.71	Marker37788	3.94794	-2.398	6.5525	120.9-129.8
qWGP-D13-1	2013Anyang	132.21	Marker38126	2.92408	1.7639	5.3939	129.7-134
qWGP-D13-2	2013Anyang	141.51	Marker38084	4.48156	2.2014	8.6905	136.8-148.7
qFT-A2-1	combined	4.91	Marker2708	2.50108	0.452	3.573	1.5-5.2
qFT-A2-2	combined	16.81	Marker2773	5.52711	-0.6906	8.2781	16.1-19.1
qFT-A2-3	combined	24.21	Marker2779	3.69848	-0.5166	6.3305	22.2-26.3
qFT-A2-4	2010Anyang	43.81	Marker3048	6.92191	-0.8457	12.5269	42.4-45.6
qFT-A2-5	2010Anyang	50.51	Marker3422	6.4295	-0.8003	11.7293	47.2-51.3
	2011Anyang	48.71	Marker3420	2.82863	-3.1023	4.4494	46.4-50.6
qFT-A2-6	2011Anyang	77.31	Marker3532	3.03905	-3.4804	5.1826	76.9-80.3
qFT-A3-1	2010Anyang	87.01	Marker4167	2.97614	0.5382	5.0325	82.9-88.9
qFT-A3-2	combined	118.41	Marker3826	4.87419	-0.6286	7.2154	115.4-121.8
qFT-A3-3	2015Anyang	123.81	CGR6528	3.10629	0.6584	5.438	123.3-126.1
qFT-A3-4	2012Anyang	134.21	Marker3746	3.32972	0.6762	4.6555	127.5-134.3
	2015Anyang	134.31	Marker3746	2.85249	0.6316	5.0656	131.7-135.3
	combined	134.31	Marker3746	9.23644	0.9144	14.9091	133.3-135.3
qFT-A5-1	2014Anyang	14.11	Marker6120	2.66811	0.5288	5.2207	8.3-19.3
qFT-A7-1	2012Anyang	81.91	Marker12805	2.53362	-0.5943	3.4508	77.8-89.4
qFT-A7-2	2010Anyang	105.81	Marker12890	3.00868	-0.5684	5.1598	103.5-108.3
qFT-A7-3	2010Anyang	112.91	Marker13102	2.60521	-0.5334	4.4998	111.4-113.5
qFT-A8-1	2012Anyang	70.01	Marker14386	3.30586	0.8175	4.6161	62.2-73.7
qFT-A8-2	2015Anyang	157.31	Marker13373	4.13232	-0.9917	7.4037	154.5-166.5
qFT-A9-1	2014Anyang	8.41	Marker15651	2.7462	0.5438	5.5364	4-21.4
qFT-A9-2	2013Anyang	27.61	Marker15597	3.96312	0.6461	6.5366	24.6-32.9
qFT-A10-1	2015Anyang	25.61	Marker15715	2.79176	0.6787	4.8885	24.1-30.8
qFT-A10-2	2015Anyang	50.21	Marker15786	5.30803	-0.9501	9.6979	47.8-60
	combined	47.01	Marker15860	4.95228	-0.4713	7.3378	45.3-48.5
qFT-A10-3	2010Anyang	103.71	Marker16205	2.96963	-0.5196	5.0203	95.7-104.4
qFT-A11-1	2012Anyang	76.41	Marker17835	3.4295	0.7082	4.8029	74.5-81.8
qFT-A11-2	2013Anyang	88.81	Marker17234	3.96963	2.5753	6.8075	88-89.5
qFT-A11-3	2013Anyang	104.21	Marker17307	4.26681	-2.8031	8.1207	104.1-105
qFT-A11-4	2013Anyang	112.01	Marker16729	5.36876	-1.0668	9.9875	111.4-114.5
qFT-A12-1	2014Anyang	74.41	Marker18674	3.03254	0.5746	6.3322	74-75.5
qFT-A12-2	2014Anyang	84.61	Marker18740	4.57484	0.6941	9.3079	82.2-89.7
qFT-D1-1	2012Anyang	52.31	Marker22282	5.60738	-0.9422	8.046	51.8-53.5
	2013Anyang	52.31	Marker22282	3.33189	-0.5832	5.4269	50.6-54.3
	2015Anyang	49.01	Marker22275	2.86985	-0.6309	5.0008	47.8-53.5
	combined	52.31	Marker22282	2.89805	-0.3509	4.1296	50.6-58.2
qFT-D1-2	2010Anyang	111.51	PGML03144	2.7679	0.4997	4.697	106.7-122.1
qFT-D2-1	2011Anyang	35.71	Marker25667	3.00434	-0.4892	0.2831	28.2-39.7
qFT-D3-1	2011Anyang	29.51	Marker25828	3.12364	-0.523	0.3264	28.6-35.7
qFT-D3-2	2011Anyang	86.81	Marker25951	3.39479	-0.5806	21.38	81.9-94.1
	2012Anyang	87.11	Marker25951	14.0889	-1.6461	25.9946	85.3-89.5
	2015Anyang	86.81	Marker25951	4.74837	-0.8379	8.7959	83.6-94.1
	combined	86.81	Marker25951	10.8482	-0.7834	19.91	83.8-89.5
qFT-D3-3	2011Anyang	96.91	Marker25959	9.82	-0.7836	19.14	95.6-98.9
	2012Anyang	95.61	Marker25958	16.5336	-1.7666	29.3695	94.7-97.7
	2013Anyang	95.61	Marker25958	11.3102	-1.1322	21.3104	93-97.7
	2014Anyang	96.91	Marker25959	3.67245	-0.6331	7.365	95.1-99.7
	2015Anyang	96.61	Marker25959	4.76139	-0.8368	8.6711	94.1-99.7
	combined	96.91	Marker25959	13.5401	-0.8375	22.968	96.2-98.8
qFT-D3-4	2013Anyang	141.31	Marker26865	2.97397	-0.5697	5.327	134.3-142.3
qFT-D4-1	2014Anyang	16.81	Marker26975	3.6833	-0.6334	7.2935	10.7-21.4
qFT-D5-1	2013Anyang	80.51	PGML02321	2.51193	-0.5212	4.2849	70.5-86.6
qFT-D8-1	2012Anyang	110.81	Marker33730	2.66594	0.6125	3.6825	104.6-119.8
qFT-D12-1	2012Anyang	37.41	Marker37449	4.71367	0.872	7.4899	31.9-42.5
qFT-D12-2	2010Anyang	116.11	Marker37726	5.15401	0.684	9.0027	111.3-120.2
qFBP-A1-1	2012Anyang	125.21	Marker2556	3.06074	-1.4709	6.268	119.3-128.8
qFBP-A2-1	2015Anyang	144.11	Marker3663	2.98265	-0.7185	5.2922	140.3-153.3
qFBP-A3-1	2011Anyang	15.31	Marker4598	5.83731	1.5208	10.4018	14.9-18.4
qFBP-A3-2	2011Anyang	25.21	Marker4596	3.55965	1.2502	6.8138	22.2-25.5
qFBP-A4-1	2011Anyang	38.01	Marker4730	3.92842	1.182	6.1926	35-44.8
qFBP-A5-1	2011Anyang	5.21	Marker6148	2.54013	0.954	3.9643	1.3-11.5
	2013Anyang	10.01	Marker6131	3.29718	1.6174	6.6062	5.1-13.7
	combined	5.21	Marker6148	3.5141	0.8446	6.004	0-11.5
qFBP-A8-1	2015Anyang	42.91	Marker14609	2.95011	0.6669	5.1668	37.7-44
qFBP-A8-2	2011Anyang	136.41	Marker13476	4.0564	1.2599	6.9515	134.4-139.4
qFBP-A9-1	2011Anyang	2.71	Marker15660	2.69197	0.9659	4.1395	0-4.9
qFBP-A9-2	2015Anyang	163.01	Marker14671	3.2603	-0.681	5.7405	156.8-164.1
qFBP-A10-1	2014Anyang	30.91	Marker15746	4.15618	2.3534	7.0163	29.8-34.2
qFBP-A11-1	2013Anyang	142.91	Marker16398	3.72668	-1.8147	7.3383	140.3-146
qFBP-A11-2	2012Anyang	164.91	PGML01952	4.05857	-1.7625	8.4715	162.7-168.2
qFBP-A12-1	2014Anyang	66.41	Marker18630	6.21258	2.9558	11.4657	62.5-70.5
	combined	67.11	Marker18630	2.73102	0.8007	5.1074	61.9-72.1
qFBP-A12-2	2014Anyang	75.51	Marker18682	3.29718	2.1364	6.1185	74.4-76.6
qFBP-A12-3	2012Anyang	114.71	Marker18877	3.92842	1.9217	10.6693	113.4-125.3
qFBP-D2-1	2014Anyang	30.31	Marker25702	2.84816	-1.9189	4.6633	13.5-31.9
	combined	33.01	Marker25669	3.71584	-0.8866	6.2581	31.4-39.4
qFBP-D2-2	2015Anyang	99.11	Marker24978	3.57484	-0.7348	6.7097	98.2-99.9
qFBP-D2-3	2015Anyang	105.01	Marker24783	2.93492	-0.6632	5.556	104.1-105.5
qFBP-D3-1	2011Anyang	95.11	Marker25958	5.8026	-1.5141	10.0225	94.1-99.7
qFBP-D3-2	2011Anyang	101.91	Marker26113	3.93275	-1.2548	6.6052	100.4-105.6
	2013Anyang	112.01	Marker26565	3.282	-1.6589	6.7988	109-113.5
	2015Anyang	107.81	Marker26500	3.39262	-0.7609	6.0632	104.5-109
qFBP-D5-1	2011Anyang	135.31	Marker27606	2.73319	1.0135	4.3879	125.2-143
	2012Anyang	130.41	Marker27611	3.34273	1.744	8.5022	122.9-140.1
	combined	131.41	Marker27606	5.42733	1.2405	11.1712	124.9-139.4
qFBP-D5-2	2010Anyang	171.71	Marker27525	2.99349	1.0377	1.7101	165.2-176.9
qFBP-D6-1	2013Anyang	28.21	Marker28354	2.77874	1.4805	5.3553	23.4-36.2
qFBP-D7-1	2012Anyang	6.91	Marker33511	3.12798	1.3967	5.7724	2.9-10.8
qFBP-D7-2	2012Anyang	21.41	Marker33198	5.50108	1.8308	9.7607	17.7-24.3
	combined	25.51	Marker33162	5.58134	1.4816	10.4459	23.5-28.6
qFBP-D7-3	2012Anyang	33.51	Marker33040	2.85033	1.3276	5.2865	32.4-37.7
	2014Anyang	30.91	Marker33047	4.13449	2.4833	7.565	28.6-33.2
	combined	30.91	Marker33047	7.40781	1.7435	13.4664	30.6-33.2
qFBP-D7-4	2014Anyang	40.71	Marker33030	2.54013	1.9448	4.7781	39.8-41.7
	combined	40.71	Marker33030	5.21041	1.4305	9.8149	39.8-41.7
qFBP-D7-5	combined	65.11	Marker32162	2.82863	-1.0378	4.7139	61.3-70
qFBP-D8-1	2013Anyang	48.61	Marker34150	4.37093	-1.9357	8.6999	46-51.1
qFBP-D8-2	2012Anyang	53.11	Marker34117	3.81128	-1.6493	7.7863	51.2-59.1
qFBP-D9-1	2015Anyang	80.11	Marker35870	5.76356	0.9481	10.5006	74.9-83.1
qFBP-D9-2	2015Anyang	86.31	Marker35863	5.24729	0.916	9.6526	83.1-95.9
qFBP-D9-3	2012Anyang	141.41	Marker34462	4.36659	-1.7999	9.3761	138.2-142.5
qFBP-D9-4	2012Anyang	149.11	PGML03254	2.74403	-1.3917	5.9005	148.4-152.1
qFBP-D10-1	2014Anyang	54.91	Marker36373	3.99349	-2.4103	7.4205	52-61.2
	combined	57.11	Marker36353	3.8026	-0.8729	6.261	52.4-63.9
qFBP-D12-1	2014Anyang	126.71	Marker37788	4.02169	-2.3008	6.8884	120.4-129.8
qFBP-D13-1	2013Anyang	132.21	Marker38126	2.88937	1.6082	6.0338	130.7-134
qFBP-D13-2	2013Anyang	142.51	Marker38084	5.33623	2.231	12.1418	137.4-149.4
	2015Anyang	147.21	Marker37985	5.70499	0.9282	10.4743	141.8-150.8
qFBP-D13-3	2015Anyang	155.41	Marker37957	3.27332	0.7015	6.258	154.3-157.4
qPH-A1-1	2010Anyang	81.81	Marker525	2.55748	-2.7172	5.1475	77.6-91.5
qPH-A5-1	2013Anyang	73.61	Marker5775	3.07158	-1.908	5.0295	70.3-80.3
	2015Anyang	74.01	Marker5770	3.94794	-1.6066	6.6533	69-77.8
qPH-A5-2	2010Anyang	143.11	Marker5290	3.16486	-2.4688	6.5397	141.2-143.8
qPH-A5-3	2010Anyang	149.71	Marker5223	3.52711	-2.6288	7.262	147.1-150.7
qPH-A9-1	2013Anyang	3.81	DPL0524	2.75054	1.781	4.4723	0-12.2
qPH-A9-2	2010Anyang	22.01	Marker15634	2.88503	2.5579	6.838	18.3-26.2
qPH-A11-1	2015Anyang	25.01	Marker18144	3.53796	1.5769	6.4672	15.6-35.7
qPH-A11-2	2012Anyang	44.11	Marker18124	3.24512	1.6282	5.8405	39.1-46.8
qPH-A11-3	2012Anyang	49.81	Marker18093	4.83297	1.9666	8.468	49.1-51.8
qPH-A11-4	2013Anyang	157.91	HAU2668	4.16486	-2.581	8.8245	151.8-160.9
	combined	156.91	HAU2668	2.62473	-1.194	5.4776	151.6-160.9
qPH-A11-5	2013Anyang	164.91	PGML01952	7.78091	-3.2457	13.9476	162.2-168.1
	combined	164.91	PGML01952	4.43167	-1.4765	7.8512	162.1-167.8
qPH-A12-1	2011Anyang	25.91	Marker18455	2.69414	-1.837	5.4747	20.8-29.1
qPH-A12-2	2011Anyang	101.31	Marker18865	2.79826	1.853	5.5595	92.2-105.5
qPH-A13-1	combined	43.51	Marker21567	5.58785	1.8763	9.9726	40-45.4
qPH-A13-2	2012Anyang	127.71	Marker18968	3.29935	-1.622	5.6318	120.4-132.7
qPH-D1-1	2012Anyang	6.31	Marker21835	4.2538	-1.8279	7.3757	4.1-11.8
qPH-D1-2	2012Anyang	56.71	Marker22291	5.08026	-2.0179	8.8013	50.7-57.6
qPH-D1-3	2012Anyang	66.41	Marker22588	4	-1.7957	7.1302	63.8-75.3
qPH-D2-1	2011Anyang	130.31	Marker24502	3.21041	2.3253	5.9728	127.3-131.4
qPH-D2-2	2011Anyang	143.01	Marker24395	5.19306	-3.0811	10.9691	141.3-145.9
qPH-D3-1	2013Anyang	47.11	Marker25857	8.52711	-3.5282	16.9415	46.2-47.9
	combined	47.11	Marker25857	5.5141	-1.616	10.5623	46.7-47.9
qPH-D3-2	2013Anyang	57.11	Marker25883	11.4837	-4.0688	21.7701	55.6-58.3
	2015Anyang	57.11	Marker25883	6.1692	-2.0171	10.8513	52.2-60.1
	combined	57.11	Marker25883	7.74403	-1.8694	14.3116	55.9-58.3
qPH-D3-3	2013Anyang	63.81	Marker25896	6.81345	-3.337	14.9592	61.3-66
	2015Anyang	62.81	Marker25896	4.13015	-1.7011	7.5115	61.3-66
	combined	64.81	Marker25897	5.6551	-1.6651	11.1857	61.3-66.3
qPH-D3-4	2011Anyang	87.11	Marker25951	5.54447	-2.5259	11.2742	86.8-89.5
	2012Anyang	86.81	Marker25951	5.5141	-2.2524	10.8192	86.5-89.5
	2014Anyang	83.81	Marker25949	2.95011	-1.6395	6.029	83.3-87.5
qPH-D3-5	2011Anyang	96.91	Marker25959	7.32104	-2.9297	14.4619	96.5-98.7
	2012Anyang	96.91	Marker25959	7.89154	-2.5837	14.6563	96.2-98.5
	2014Anyang	95.61	Marker25958	3.3167	-1.6928	6.7381	92.6-99.7
qPH-D3-6	2011Anyang	107.81	Marker26500	3.83514	-2.1921	8.002	105.3-107.8
	2012Anyang	107.81	Marker26500	3.14534	-1.7396	6.3115	105.3-108.6
qPH-D5-1	combined	7.01	Marker28184	3.04772	-1.166	5.1947	2.5-12.5
qPH-D6-1	2015Anyang	108.41	Marker31063	6.56616	-2.0993	11.6456	105.2-111
	combined	108.41	Marker31063	3.58785	-1.2683	6.1695	101.6-110.8
qPH-D10-1	2014Anyang	106.71	Marker36135	2.76356	-1.552	5.5572	100.8-114.8
qPH-D12-1	2014Anyang	61.31	Marker37573	4.36226	-2.2143	9.9956	55.7-65
qPH-D12-2	2014Anyang	66.91	Marker37600	2.8243	-1.8603	5.9126	65.8-70
qPH-D12-3	2013Anyang	101.51	Marker37691	2.66594	1.75	4.2881	92.8-102.6
	2014Anyang	100.41	Marker37690	4.39479	2.2346	9.0895	99.6-102.6
	2015Anyang	100.41	Marker37690	3.56399	1.4946	5.9913	99.6-102.6
qPH-D12-4	2014Anyang	106.31	Marker37696	4.15835	2.3386	8.637	105.6-108.5
qNFFB-A1-1	2015Anyang	129.71	Marker2569	3.8872	0.2726	6.294	128.9-131.6
qNFFB-A3-1	2010Anyang	108.31	Marker4034	3.30152	0.1906	6.6679	105.9-109.1
qNFFB-A3-2	2010Anyang	116.21	Marker3950	5.73319	0.2472	11.1237	111.5-120
qNFFB-A3-3	2010Anyang	126.11	Marker3813	4.42082	0.2168	8.7669	123.8-126.8
qNFFB-A3-4	2014Anyang	134.31	Marker3746	3.08677	0.2357	6.1393	127.7-135.3
qNFFB-A4-1	2014Anyang	132.11	Marker5112	5.06074	0.3217	10.4132	130.4-139.7
qNFFB-A7-1	2013Anyang	66.11	Marker12658	4.6551	-0.308	6.6154	64.2-67.7
qNFFB-A9-1	2010Anyang	81.41	Marker15300	4.72234	-0.2319	8.9986	73.7-85.6
qNFFB-A13-1	2014Anyang	12.71	Marker21647	2.73319	-0.2245	5.3833	2.5-16.7
qNFFB-A13-2	2011Anyang	33.11	Marker21593	2.94143	-0.2257	6.6315	22.3-42.8
qNFFB-D1-1	2012Anyang	0.41	Marker21740	3.33406	-0.1386	6.1982	0-6
qNFFB-D1-2	2013Anyang	34.01	Marker21948	4.01085	-0.2116	5.7296	33.7-35.1
	combined	34.01	Marker21948	5.62473	-0.1653	8.4831	33.3-42.2
qNFFB-D1-3	2013Anyang	49.01	Marker22275	3.83731	-0.2067	5.5009	48.5-50.6
qNFFB-D1-4	2015Anyang	61.21	Marker22479	3.16052	-0.2423	5.081	56.7-62.5
qNFFB-D1-5	2012Anyang	94.11	Marker23588	3.70933	-0.1545	7.7597	92.2-97.7
qNFFB-D1-6	2012Anyang	102.81	Marker23672	4.58351	-0.1648	8.7386	97.7-103.2
qNFFB-D1-7	2012Anyang	108.51	Marker24004	3.58568	-0.1575	8.0126	107.5-120.7
qNFFB-D2-1	2010Anyang	33.01	Marker25669	11.1063	-0.3939	23.7058	31.7-36.7
qNFFB-D2-2	2010Anyang	41.01	Marker25664	7.6269	-0.3324	18.3863	39.7-42.6
qNFFB-D2-3	2013Anyang	123.71	Marker24615	4.55748	0.2453	7.4331	123-126
	combined	126.91	Marker24524	5.0282	0.1626	8.3054	125.6-129
qNFFB-D2-4	2010Anyang	134.91	Marker24442	5.03905	0.2498	9.8291	131.4-139.8
	2013Anyang	134.11	Marker24447	7.64859	0.3137	11.8679	131.6-135.4
	2015Anyang	134.11	Marker24447	4.04772	0.2884	6.589	131.1-134.9
	combined	134.11	Marker24447	8.37527	0.2137	13.0971	131.6-135.6
qNFFB-D2-5	2013Anyang	141.31	Marker24396	4.718	0.2524	7.6792	140.5-143.5
qNFFB-D3-1	2012Anyang	89.51	Marker25954	3.69848	-0.1532	6.8993	83.9-91
	combined	88.51	Marker25954	9.89371	-0.2174	16.3299	85.9-91
qNFFB-D3-2	2012Anyang	96.61	Marker25959	3.34273	-0.1484	6.3281	94.1-102
	2013Anyang	96.91	Marker25959	7.76139	-0.3554	12.2622	96.7-98.9
	2015Anyang	101.91	Marker26113	4.20607	-0.2883	7.3129	101.4-102.6
	combined	96.91	Marker25959	9.83948	-0.2136	15.6332	94.1-98.9
qNFFB-D3-3	2013Anyang	107.81	Marker26500	4.41432	-0.2557	7.4017	105.3-109
qNFFB-D3-4	2015Anyang	112.01	Marker26565	6.12148	-0.3407	10.3024	110.9-118.5
qNFFB-D4-1	2011Anyang	16.31	Marker26977	3.7744	-0.3099	8.6207	12.2-16.8
qNFFB-D7-1	combined	16.01	Marker33507	3.75054	-0.1313	5.3755	8.8-22.8
qNFFB-D8-1	2015Anyang	48.61	Marker34150	8.87419	-0.4543	15.6695	46.6-49.7
qNFFB-D8-2	2012Anyang	54.61	Marker34113	2.81345	-0.1298	5.1846	53.1-61.4
	2015Anyang	54.11	Marker34114	6.37093	-0.4098	11.7776	52.3-56.4
qNFFB-D8-3	2015Anyang	71.81	Marker34066	6.44902	0.3726	11.0097	68.4-73.6
	combined	68.41	Marker34083	4.43601	0.1616	6.4442	65.6-69.9
qNFFB-D8-4	combined	76.51	Marker34040	3.57918	0.1344	5.2724	75.4-78.3
qNFFB-D8-5	2015Anyang	80.21	Marker34019	3.99132	0.2948	7.0805	79-81.8
qNFFB-D9-1	combined	39.41	Marker35963	3.42733	-0.138	5.4896	37-42.3
qNFFB-D9-2	combined	48.71	Marker35957	6.99349	-0.1939	10.5753	46.8-50.2
qNFFB-D10-1	2011Anyang	11.01	Marker36495	3.0846	-0.2319	7.285	8.9-17.5
qNFFB-D10-2	2012Anyang	71.81	Marker36290	2.72451	-0.1714	4.5873	69.9-74.8
qNFFB-D10-3	2011Anyang	154.01	DPL0504	3.1757	-0.2284	7.177	139.3-155
qNFFB-D11-1	2014Anyang	47.41	Marker36810	2.87852	-0.233	6.047	45.7-55
qNFFB-D11-2	2014Anyang	122.61	Marker36659	3.34273	-0.2427	6.6487	119.2-126.8
qNFFB-D12-1	2014Anyang	145.81	Marker37877	2.60304	-0.2173	5.1073	135.3-150.2
	combined	133.91	Marker37809	2.61171	-0.1041	3.3609	129.8-141.8
qNFFB-D13-1	2010Anyang	129.61	Marker38132	3.21909	0.1788	6.0553	118.7-130.7
	2015Anyang	129.61	Marker38132	2.95662	0.234	4.7282	120.8-131.4
qNFFB-D13-2	2015Anyang	135.91	Marker38116	2.51627	0.2214	4.0432	134.5-145.8
qHNFFB-A2-1	2014Anyang	57.01	Marker3513	3.51193	-0.8165	6.5973	54.2-61.6
qHNFFB-A2-2	2014Anyang	62.01	Marker3502	2.80694	-0.7344	5.3388	61.6-63.5
qHNFFB-A3-1	2012Anyang	90.81	Marker4129	5.29935	1.2357	8.1454	88.2-91.4
qHNFFB-A3-2	2012Anyang	101.31	Marker4044	2.89371	-0.8799	4.1204	100.9-103
qHNFFB-A3-3	2012Anyang	110.31	Marker4028	2.80477	-0.6944	3.9995	107.1-111.5
qHNFFB-A3-4	2011Anyang	129.41	Marker3802	2.859	0.6698	4.6122	123.8-134.3
qHNFFB-A4-1	2011Anyang	132.11	Marker5112	8.95662	1.2739	16.4524	131.1-135.5
	combined	132.11	Marker5112	4.01952	0.6996	6.8772	124.7-140.2
qHNFFB-A5-1	2013Anyang	3.51	Marker6150	3.47289	-0.9301	5.91	0-8
qHNFFB-A5-2	2015Anyang	138.91	Marker5316	4.1128	-1.1433	8.5241	136.6-142.2
qHNFFB-A7-1	2014Anyang	70.51	Marker12755	2.86334	-0.6144	5.3805	68.6-76.4
	2015Anyang	76.71	Marker12788	3.65293	-1.0692	6.8859	72.2-78.6
qHNFFB-A9-1	2011Anyang	173.91	JESPR232	3.04772	-0.6984	5.1473	163.7-184
qHNFFB-A11-1	2012Anyang	44.11	Marker18124	4.7462	0.7225	7.2966	40.9-46.8
qHNFFB-A11-2	2012Anyang	49.81	Marker18093	5.56616	0.7794	8.4454	47.1-52.1
qHNFFB-A11-3	2012Anyang	56.21	Marker17995	4.06941	0.7022	7.0137	54.2-59.7
	2014Anyang	57.51	Marker17995	3.94143	0.7321	8.1102	55.1-64.7
qHNFFB-A13-1	2012Anyang	40.11	Marker21572	4.37961	0.7289	6.6329	37-42.8
qHNFFB-A13-2	combined	49.41	Marker21472	2.86334	0.6392	4.8469	45.4-52.1
qHNFFB-A13-3	combined	84.21	Marker19373	3.52495	-0.7857	6.4822	83.1-85
qHNFFB-A13-4	2012Anyang	93.51	Marker19294	3.44902	-0.671	5.1684	90.6-94.3
	combined	93.51	Marker19294	5.89588	-0.9303	10.4202	93.3-94.3
qHNFFB-A13-5	2012Anyang	99.41	Marker19225	3.47722	-0.6519	5.2051	99.1-105.8
qHNFFB-D1-1	2011Anyang	10.01	Marker21851	3.51627	-0.7371	5.7908	4.7-14
qHNFFB-D1-2	2011Anyang	15.41	Marker21896	3.33406	-0.7159	5.5751	14-22.3
qHNFFB-D1-3	2015Anyang	48.51	Marker22209	3.22993	-0.9326	5.9755	38.2-49.4
qHNFFB-D1-4	2012Anyang	57.11	Marker22324	3.53579	-0.6335	5.0723	55.5-60.8
qHNFFB-D1-5	2013Anyang	62.91	Marker22484	3.25813	3.2859	6.5748	62.2-63.4
qHNFFB-D1-6	2013Anyang	78.31	Marker23170	4.42082	-2.8643	7.7225	73-82.8
qHNFFB-D2-1	2015Anyang	109.91	Marker24675	2.77223	0.8858	5.1944	105.5-111.4
qHNFFB-D2-2	2015Anyang	118.11	Marker24666	2.94577	0.9104	5.5032	114.4-123
qHNFFB-D3-1	2013Anyang	47.11	Marker25857	4.36443	-1.0463	7.8637	44.2-47.9
qHNFFB-D3-2	2013Anyang	52.71	Marker25871	5.56616	-1.1828	9.8325	49-54.4
qHNFFB-D3-3	2014Anyang	58.31	Marker25885	4.00868	-0.7415	8.0844	58.1-59.8
qHNFFB-D3-4	2014Anyang	68.01	Marker25902	5.79393	-0.8663	11.3446	66-69.9
qHNFFB-D3-5	2014Anyang	78.41	Marker25942	3.33406	-0.6741	6.8363	77.4-78.5
qHNFFB-D3-6	2011Anyang	86.81	Marker25951	7.43601	-1.2556	15.4135	86.6-87.5
	2012Anyang	86.81	Marker25951	10.6052	-1.1946	20.0417	86.7-87.5
	2015Anyang	86.81	Marker25951	7.53796	-1.5568	15.8926	83.7-87.5
	combined	90.51	Marker25955	6.81345	-0.9523	13.8752	87.5-91
qHNFFB-D3-7	2011Anyang	96.61	Marker25959	11.2928	-1.4778	21.8305	96.5-98.6
	2012Anyang	96.91	Marker25959	13.9501	-1.3154	24.7095	95.6-98.4
	2015Anyang	96.61	Marker25959	8.35575	-1.6369	17.3282	94.1-98.6
	combined	96.61	Marker25959	9.0282	-1.0431	17.0283	94.6-99.7
qHNFFB-D3-8	2011Anyang	102.61	Marker26335	7.26247	-1.2368	14.5691	101.9-104.2
qHNFFB-D3-9	2011Anyang	107.81	Marker26500	5.4859	-1.0739	11.3632	105.3-108.1
qHNFFB-D8-1	2013Anyang	48.61	Marker34150	6.71367	-1.5535	12.0971	46.1-50
qHNFFB-D8-2	2015Anyang	52.31	Marker34118	4.06074	-1.4202	7.9411	51.2-53.5
qHNFFB-D8-3	2015Anyang	138.41	Marker33586	7.85683	1.7411	16.5308	132.6-140
qHNFFB-D9-1	2014Anyang	63.51	Marker35900	2.50325	-0.5832	4.8622	57.4-69.2
qHNFFB-D11-1	2014Anyang	81.31	Marker36700	6.39262	-0.9545	12.6948	78.7-83
qHNFFB-D11-2	2011Anyang	97.91	Marker36678	3.09111	-0.7081	5.0047	97.2-105.4
qHNFFB-D12-1	2011Anyang	102.51	Marker37692	3.54447	0.7582	5.8573	98.1-106.3
qHNFFB-D13-1	2013Anyang	133.31	Marker38122	6.47722	1.3475	11.3768	132.2-134
qHNFFB-D13-2	2011Anyang	135.81	Marker378117	2.75922	0.643	4.4148	134.5-143.3
