# Supplementary material for: High-density linkage map construction and QTL analysis for earliness-related traits in Gossypium hirsutum L
Source: BMC Genomics. 2016 Nov 11;17:909. doi: 10.1186/s12864-016-3269-y (PMC5106845; doi:10.1186/s12864-016-3269-y)
Supplement: Additional file 10: — Genes annotated between Marker25958 and Marker25963. (XLS 65 kb) [file 12864_2016_3269_MOESM10_ESM.xls]

## Sheet: annotated genes
G.hirsutum gene ID	Arabidopsis ID	ArabDesc	Swissprot_id	SwissProt_desc	Trembl_id	Trembl_desc	KEGG_id	KEGG_desc	Pfam_ids	InterProt_ids	GO_ids
Gh_D03G0954	AT5G23080	SWAP (Suppressor-of-White-APricot)/surp domain-containing protein	Q24K12	GPTC1_BOVIN G patch domain-containing protein 1 OS=Bos taurus GN=GPATCH1 PE=2 SV=1	B9RE60	B9RE60_RICCO RNA binding protein, putative OS=Ricinus communis GN=RCOM_1618490 PE=4 SV=1			PF07713.8|DUF1604; PF01805.15|Surp	IPR000061|SWAP/Surp; IPR011666|Domain of unknown function DUF1604	GO:0006396|RNA processing ; GO:0003723|RNA binding
Gh_D03G0955	AT1G18550	ATP binding microtubule motor family protein	Q7ZXX2	KIF19_XENLA Kinesin-like protein KIF19 OS=Xenopus laevis GN=kif19 PE=2 SV=1	F6GTH5	F6GTH5_VITVI Putative uncharacterized protein OS=Vitis vinifera GN=VIT_17s0000g04330 PE=3 SV=1	xtr:100145702	hypothetical protein LOC100145702 ; K10401 kinesin family member 18/19	PF00225.18|Kinesin	IPR001752|Kinesin, motor domain; IPR019821|Kinesin, motor region, conserved site; IPR027640|Kinesin-like protein	GO:0007018|microtubule-based movement ; GO:0005875|microtubule associated complex ; GO:0005524|ATP binding ; GO:0003777|microtubule motor activity ; GO:0008017|microtubule binding ; GO:0005871|kinesin complex
Gh_D03G0956	AT5G64370	beta-ureidopropionase	Q964D8	BUP1_DICDI Beta-ureidopropionase OS=Dictyostelium discoideum GN=pyd3 PE=1 SV=1	B9T3E5	B9T3E5_RICCO Beta-ureidopropionase, putative OS=Ricinus communis GN=RCOM_0449350 PE=4 SV=1	ath:AT5G64370	BETA-UP (BETA-UREIDOPROPIONASE); beta-ureidopropionase ; K01431 beta-ureidopropionase [EC:3.5.1.6]	PF00795.17|CN_hydrolase	IPR003010|Carbon-nitrogen hydrolase	GO:0006807|nitrogen compound metabolic process ; GO:0016810|hydrolase activity, acting on carbon-nitrogen (but not peptide) bonds
Gh_D03G0957	AT3G18600	P-loop containing nucleoside triphosphate hydrolases superfamily protein	Q84T03	RH27_ORYSJ DEAD-box ATP-dependent RNA helicase 27 OS=Oryza sativa subsp. japonica GN=Os03g0802700 PE=2 SV=1	B9ST86	B9ST86_RICCO Dead box ATP-dependent RNA helicase, putative OS=Ricinus communis GN=RCOM_0364160 PE=3 SV=1	spo:SPAC1F7.02c	ATP-dependent RNA helicase Has1 (predicted) ; K01529	PB000141|Pfam-B_141; PB003957|Pfam-B_3957; PB002827|Pfam-B_2827; PB001677|Pfam-B_1677; PB003555|Pfam-B_3555; PB011224|Pfam-B_11224; PB001193|Pfam-B_1193; PB000582|Pfam-B_582; PB008914|Pfam-B_8914; PB002928|Pfam-B_2928; PF00271.26|Helicase_C; PB019816|Pfam-B_19816; PB004763|Pfam-B_4763; PB000137|Pfam-B_137; PB001209|Pfam-B_1209; PB000156|Pfam-B_156; PF00270.24|DEAD; PB010917|Pfam-B_10917; PB005044…	IPR000629|RNA helicase, ATP-dependent, DEAD-box, conserved site; IPR001650|Helicase, C-terminal; IPR011545|DNA/RNA helicase, DEAD/DEAH box type, N-terminal; IPR014001|Helicase, superfamily 1/2, ATP-binding domain; IPR014014|RNA helicase, DEAD-box type, Q motif; IPR025313|Domain of unknown function DUF4217	GO:0005524|ATP binding ; GO:0004386|helicase activity ; GO:0008026|ATP-dependent helicase activity ; GO:0003676|nucleic acid binding
Gh_D03G0958	AT4G12690	Plant protein of unknown function (DUF868)			F6GTR2	F6GTR2_VITVI Putative uncharacterized protein OS=Vitis vinifera GN=VIT_17s0000g09400 PE=4 SV=1			PF05910.7|DUF868	IPR008586|Protein of unknown function DUF868, plant
Gh_D03G0959	AT5G51520	Plant invertase/pectin methylesterase inhibitor superfamily protein	P17407	21KD_DAUCA 21 kDa protein OS=Daucus carota PE=2 SV=1	M5X0K1	M5X0K1_PRUPE Uncharacterized protein OS=Prunus persica GN=PRUPE_ppa011478mg PE=4 SV=1	ath:AT1G53830	ATPME2; ATPME2 (Arabidopsis thaliana pectin methylesterase 2) ; K01051 pectinesterase [EC:3.1.1.11]	PF04043.10|PMEI	IPR006501|Pectinesterase inhibitor domain	GO:0004857|enzyme inhibitor activity ; GO:0030599|pectinesterase activity
Gh_D03G0960			Q5E9Y6	PRUNE_BOVIN Protein prune homolog OS=Bos taurus GN=PRUNE PE=2 SV=1	B9RAT2	B9RAT2_RICCO Putative uncharacterized protein OS=Ricinus communis GN=RCOM_1508450 PE=4 SV=1	ssc:100155100	similar to prune homolog ; K01514 exopolyphosphatase [EC:3.6.1.11]
Gh_D03G0961	AT3G48310	cytochrome P450, family 71, subfamily A, polypeptide 22	P24465	C71A1_PERAE Cytochrome P450 71A1 OS=Persea americana GN=CYP71A1 PE=1 SV=2	B9I3I1	B9I3I1_POPTR Cytochrome P450 OS=Populus trichocarpa GN=CYP71AN4 PE=3 SV=1	ath:AT5G24950	CYP71A15 (cytochrome P450, family 71, subfamily A, polypeptide 15); oxygen binding ; K00517	PF00067.17|p450; PF00149.23|Metallophos	IPR001128|Cytochrome P450; IPR002401|Cytochrome P450, E-class, group I; IPR004843|Phosphoesterase domain; IPR017972|Cytochrome P450, conserved site	GO:0009055|electron carrier activity ; GO:0020037|heme binding ; GO:0016705|oxidoreductase activity, acting on paired donors, with incorporation or reduction of molecular oxygen ; GO:0016787|hydrolase activity ; GO:0005506|iron ion binding ; GO:0055114|oxidation-reduction process
Gh_D03G0962	AT4G24740	FUS3-complementing gene 2	P51567	AFC2_ARATH Serine/threonine-protein kinase AFC2 OS=Arabidopsis thaliana GN=AFC2 PE=1 SV=1	B9RAS6	B9RAS6_RICCO Afc, putative OS=Ricinus communis GN=RCOM_1508280 PE=4 SV=1	ath:AT4G24740	AFC2; AFC2 (ARABIDOPSIS FUS3-COMPLEMENTING GENE 1); kinase ; K08287 dual-specificity kinase [EC:2.7.12.1]	PF00069.20|Pkinase	IPR000719|Protein kinase domain; IPR002290|Serine/threonine- / dual specificity protein kinase, catalytic domain; IPR008271|Serine/threonine-protein kinase, active site; IPR020635|Tyrosine-protein kinase, catalytic domain	GO:0004713|protein tyrosine kinase activity; GO:0005524|ATP binding ; GO:0004674|protein serine/threonine kinase activity ; GO:0004672|protein kinase activity ; GO:0006468|protein phosphorylation
Gh_D03G0963	AT3G26310	cytochrome P450, family 71, subfamily B, polypeptide 35	P24465	C71A1_PERAE Cytochrome P450 71A1 OS=Persea americana GN=CYP71A1 PE=1 SV=2	F6GTQ7	F6GTQ7_VITVI Putative uncharacterized protein OS=Vitis vinifera GN=VIT_17s0000g09610 PE=3 SV=1	ath:AT3G26310	CYP71B35 (cytochrome P450, family 71, subfamily B, polypeptide 35); oxygen binding ; K00517	PF00067.17|p450	IPR001128|Cytochrome P450; IPR002401|Cytochrome P450, E-class, group I; IPR017972|Cytochrome P450, conserved site	GO:0009055|electron carrier activity ; GO:0020037|heme binding ; GO:0016705|oxidoreductase activity, acting on paired donors, with incorporation or reduction of molecular oxygen ; GO:0005506|iron ion binding ; GO:0055114|oxidation-reduction process
Gh_D03G0964	AT3G57520	seed imbibition 2	Q94A08	RFS2_ARATH Probable galactinol--sucrose galactosyltransferase 2 OS=Arabidopsis thaliana GN=RFS2 PE=2 SV=2	I1JXD5	I1JXD5_SOYBN Uncharacterized protein OS=Glycine max PE=4 SV=2	ath:AT5G40390	SIP1; SIP1 (SEED IMBIBITION 1-LIKE); galactinol-sucrose galactosyltransferase/ hydrolase, hydrolyzing O-glycosyl compounds ; K06611 stachyose synthetase [EC:2.4.1.67]	PF05691.7|Raffinose_syn	IPR008811|Glycosyl hydrolases 36
Gh_D03G0965	AT3G53460	chloroplast RNA-binding protein 29	Q04836	ROC3_ARATH 31 kDa ribonucleoprotein, chloroplastic OS=Arabidopsis thaliana GN=RBP31 PE=1 SV=1	M5WUZ5	M5WUZ5_PRUPE Uncharacterized protein OS=Prunus persica GN=PRUPE_ppa009286mg PE=4 SV=1	cne:CNA04600	single-stranded DNA binding protein ; K11294 nucleolin	PF00076.17|RRM_1; PB002199|Pfam-B_2199	IPR000504|RNA recognition motif domain	GO:0003676|nucleic acid binding
Gh_D03G0966	AT3G48330	protein-l-isoaspartate methyltransferase 1	Q42539	PIMT_ARATH Protein-L-isoaspartate O-methyltransferase OS=Arabidopsis thaliana GN=PCM PE=2 SV=3	B9IF15	B9IF15_POPTR Protein-L-isoaspartate O-methyltransferase OS=Populus trichocarpa GN=POPTRDRAFT_733451 PE=3 SV=1	pop:POPTR_733451	hypothetical protein ; K00573 protein-L-isoaspartate(D-aspartate) O-methyltransferase [EC:2.1.1.77]	PF01135.14|PCMT	IPR000682|Protein-L-isoaspartate(D-aspartate) O-methyltransferase	GO:0006464|cellular protein modification process ; GO:0004719|protein-L-isoaspartate (D-aspartate) O-methyltransferase activity
Gh_D03G0967	AT3G01680				E2FKH3	E2FKH3_SOYBN Sieve element occlusion c OS=Glycine max GN=SEOc PE=2 SV=1			PF14576.1|SEO_N; PF14577.1|SEO_C	IPR027942|Sieve element occlusion, N-terminal; IPR027944|Sieve element occlusion, C-terminal
Gh_D03G0968	AT3G24240	Leucine-rich repeat receptor-like protein kinase family protein	Q9SKB2	SBIR1_ARATH Leucine-rich repeat receptor-like serine/threonine/tyrosine-protein kinase SOBIR1 OS=Arabidopsis thaliana GN=SOBIR1 PE=1 SV=1	B9RAQ8	B9RAQ8_RICCO BRASSINOSTEROID INSENSITIVE 1-associated receptor kinase 1, putative OS=Ricinus communis GN=RCOM_1507900 PE=4 SV=1	ath:AT1G28440	HSL1; HSL1 (HAESA-LIKE 1); ATP binding / kinase/ protein serine/threonine kinase ; K00924	PF00069.20|Pkinase; PF12799.2|LRR_4; PB011516|Pfam-B_11516; PB002910|Pfam-B_2910; PB002673|Pfam-B_2673	IPR000719|Protein kinase domain; IPR002290|Serine/threonine- / dual specificity protein kinase, catalytic domain; IPR008271|Serine/threonine-protein kinase, active site; IPR020635|Tyrosine-protein kinase, catalytic domain; IPR025875|Leucine rich repeat 4	GO:0004713|protein tyrosine kinase activity; GO:0005524|ATP binding ; GO:0004674|protein serine/threonine kinase activity ; GO:0004672|protein kinase activity ; GO:0006468|protein phosphorylation
Gh_D03G0969	AT1G24530	Transducin/WD40 repeat-like superfamily protein	P90648	MHCKB_DICDI Myosin heavy chain kinase B OS=Dictyostelium discoideum GN=mhkB PE=2 SV=1	B9RAQ6	B9RAQ6_RICCO F-box and wd40 domain protein, putative OS=Ricinus communis GN=RCOM_1507870 PE=4 SV=1	ddi:DDB_0191333	mhkB; Alpha kinase family protein ; K00924	PF00400.27|WD40; PB016797|Pfam-B_16797	IPR001680|WD40 repeat; IPR017986|WD40-repeat-containing domain; IPR019775|WD40 repeat, conserved site; IPR020472|G-protein beta WD-40 repeat	GO:0005515|protein binding
Gh_D03G0970	AT5G50260	Cysteine proteinases superfamily protein	P25803	CYSEP_PHAVU Vignain OS=Phaseolus vulgaris PE=2 SV=2	M5WB04	M5WB04_PRUPE Uncharacterized protein OS=Prunus persica GN=PRUPE_ppa007566mg PE=4 SV=1	ath:AT5G50260	cysteine proteinase, putative ; K01376	PF08246.7|Inhibitor_I29; PF00112.18|Peptidase_C1	IPR000169|Cysteine peptidase, cysteine active site; IPR000668|Peptidase C1A, papain C-terminal; IPR013128|Peptidase C1A, papain; IPR013201|Proteinase inhibitor I29, cathepsin propeptide; IPR025660|Cysteine peptidase, histidine active site; IPR025661|Cysteine peptidase, asparagine active site	GO:0008234|cysteine-type peptidase activity ; GO:0006508|proteolysis
Gh_D03G0971	AT1G67750	Pectate lyase family protein	Q9FXD8	PLY5_ARATH Probable pectate lyase 5 OS=Arabidopsis thaliana GN=At1g67750 PE=2 SV=2	I1T4G6	I1T4G6_GOSHI Pectate lyase OS=Gossypium hirsutum subsp. latifolium PE=4 SV=1	ath:AT3G27400	pectate lyase family protein ; K01728 pectate lyase [EC:4.2.2.2]	PB000238|Pfam-B_238; PF00544.14|Pec_lyase_C	IPR002022|Pectate lyase/Amb allergen; IPR018082|AmbAllergen
Gh_D03G0972	AT5G02850	hydroxyproline-rich glycoprotein family protein	Q9LZ00	MED4_ARATH Mediator of RNA polymerase II transcription subunit 4 OS=Arabidopsis thaliana GN=MED4 PE=1 SV=1	F6HQV2	F6HQV2_VITVI Putative uncharacterized protein OS=Vitis vinifera GN=VIT_08s0040g03210 PE=2 SV=1			PF00076.17|RRM_1; PF10018.4|Med4	IPR000504|RNA recognition motif domain; IPR019258|Mediator complex, subunit Med4	GO:0006357|regulation of transcription from RNA polymerase II promoter ; GO:0016592|mediator complex ; GO:0001104|RNA polymerase II transcription cofactor activity ; GO:0003676|nucleic acid binding
Gh_D03G0973	AT4G13940	S-adenosyl-L-homocysteine hydrolase	Q01781	SAHH_PETCR Adenosylhomocysteinase OS=Petroselinum crispum GN=SAHH PE=2 SV=2	F6GTM7	F6GTM7_VITVI Putative uncharacterized protein OS=Vitis vinifera GN=VIT_17s0000g09840 PE=3 SV=1	vvi:100265604	hypothetical protein LOC100265604 ; K01251 adenosylhomocysteinase [EC:3.3.1.1]	PF00670.16|AdoHcyase_NAD; PF05221.12|AdoHcyase	IPR000043|Adenosylhomocysteinase; IPR015878|S-adenosyl-L-homocysteine hydrolase, NAD binding domain; IPR020082|S-adenosyl-L-homocysteine hydrolase, conserved site	GO:0004013|adenosylhomocysteinase activity ; GO:0006730|one-carbon metabolic process
Gh_D03G0974	AT3G48380	Peptidase C78, ubiquitin fold modifier-specific peptidase 1/ 2	Q9STL8	UFSP_ARATH Probable Ufm1-specific protease OS=Arabidopsis thaliana GN=At3g48380 PE=2 SV=2	M5WQB5	M5WQB5_PRUPE Uncharacterized protein OS=Prunus persica GN=PRUPE_ppa002655mg PE=4 SV=1	dre:336782	ufsp2; ufm1-specific peptidase 2 (EC:3.4.22.-); K01376	PF07910.8|Peptidase_C78	IPR012462|Peptidase C78, ubiquitin fold modifier-specific peptidase 1/ 2
Gh_D03G0975	AT1G06990	GDSL-like Lipase/Acylhydrolase superfamily protein	Q9LMJ3	GDL1_ARATH GDSL esterase/lipase At1g06990 OS=Arabidopsis thaliana GN=At1g06990 PE=2 SV=2	M5W3W9	M5W3W9_PRUPE Uncharacterized protein (Fragment) OS=Prunus persica GN=PRUPE_ppa026294mg PE=4 SV=1			PF00657.17|Lipase_GDSL; PB001851|Pfam-B_1851	IPR001087|Lipase, GDSL	GO:0016788|hydrolase activity, acting on ester bonds ; GO:0006629|lipid metabolic process
Gh_D03G0976	AT4G24800	MA3 domain-containing protein	Q98TX3	PDCD4_CHICK Programmed cell death protein 4 OS=Gallus gallus GN=PDCD4 PE=2 SV=1	B9I3K0	B9I3K0_POPTR Predicted protein OS=Populus trichocarpa GN=POPTRDRAFT_570193 PE=4 SV=1	hmg:100206797	similar to eukaryotic translation initiation factor 4, gamma 1 ; K03260 translation initiation factor eIF-4F	PF02847.12|MA3	IPR003891|Initiation factor eIF-4 gamma, MA3
Gh_D03G0977	AT2G36850	glucan synthase-like 8	Q9SJM0	CALSA_ARATH Callose synthase 10 OS=Arabidopsis thaliana GN=CALS10 PE=2 SV=5	B9RAN8	B9RAN8_RICCO Transferase, transferring glycosyl groups, putative OS=Ricinus communis GN=RCOM_1507480 PE=4 SV=1	ath:AT2G13680	CALS5; CALS5 (CALLOSE SYNTHASE 5); 1,3-beta-glucan synthase ; K11000 callose synthase [EC:2.4.1.-]	PB002806|Pfam-B_2806; PB019860|Pfam-B_19860; PF14288.1|FKS1_dom1; PF02364.10|Glucan_synthase; PB003782|Pfam-B_3782; PB016490|Pfam-B_16490; PB001748|Pfam-B_1748; PB006723|Pfam-B_6723	IPR003440|Glycosyl transferase, family 48; IPR026899|1,3-beta-glucan synthase subunit FKS1-like, domain-1	GO:0016020|membrane ; GO:0006075|(1->3)-beta-D-glucan biosynthetic process ; GO:0003843|1,3-beta-D-glucan synthase activity ; GO:0000148|1,3-beta-D-glucan synthase complex
Gh_D03G0978	AT1G13195	RING/U-box superfamily protein			B9RAN4	B9RAN4_RICCO Ubiquitin-protein ligase, putative OS=Ricinus communis GN=RCOM_1507440 PE=4 SV=1			PB005052|Pfam-B_5052	IPR017907|Zinc finger, RING-type, conserved site
Gh_D03G0979	AT5G50300	Xanthine/uracil permease family protein	Q84MA8	AZG2_ARATH Adenine/guanine permease AZG2 OS=Arabidopsis thaliana GN=AZG2 PE=2 SV=1	B9RAN2	B9RAN2_RICCO Purine permease, putative OS=Ricinus communis GN=RCOM_1507420 PE=4 SV=1	vvi:100263955	hypothetical protein LOC100263955 ; K06901 putative MFS transporter, AGZA family, xanthine/uracil permease	PF00860.15|Xan_ur_permease	IPR006043|Xanthine/uracil/vitamin C permease	GO:0016020|membrane ; GO:0006810|transport ; GO:0055085|transmembrane transport ; GO:0005215|transporter activity
Gh_D03G0980	AT4G24820	26S proteasome, regulatory subunit Rpn7;Proteasome component (PCI) domain	Q93Y35	PSMD6_ARATH 26S proteasome non-ATPase regulatory subunit 6 homolog OS=Arabidopsis thaliana GN=RPN7 PE=1 SV=1	D7SHA5	D7SHA5_VITVI Putative uncharacterized protein OS=Vitis vinifera GN=VIT_17s0000g10250 PE=4 SV=1	vvi:100258219	GSVIVT00010470001; hypothetical protein LOC100258219 ; K03037 26S proteasome regulatory subunit N7	PF10602.4|RPN7; PF01399.22|PCI	IPR000717|Proteasome component (PCI) domain; IPR019585|26S proteasome, regulatory subunit Rpn7	GO:0005515|protein binding
Gh_D03G0981	AT5G63320	nuclear protein X1	Q9FGW9	GTE10_ARATH Transcription factor GTE10 OS=Arabidopsis thaliana GN=GTE10 PE=1 SV=2	B9RAK3	B9RAK3_RICCO Bromodomain-containing protein, putative OS=Ricinus communis GN=RCOM_1506930 PE=4 SV=1	sbi:SORBI_03g001920	SORBIDRAFT_03g001920; hypothetical protein ; K11684 bromodomain-containing factor 1	PF00439.20|Bromodomain	IPR001487|Bromodomain; IPR027353|NET domain	GO:0005515|protein binding
Gh_D03G0982	AT5G50360				B9IF68	B9IF68_POPTR Predicted protein OS=Populus trichocarpa GN=POPTRDRAFT_575313 PE=4 SV=1			PB017410|Pfam-B_17410
Gh_D03G0983	AT5G60160	Zn-dependent exopeptidases superfamily protein	B9RAJ0	DNPEP_RICCO Probable aspartyl aminopeptidase OS=Ricinus communis GN=RCOM_1506700 PE=2 SV=2	K4BJY1	K4BJY1_SOLLC Uncharacterized protein OS=Solanum lycopersicum GN=Solyc03g111180.2 PE=3 SV=1	ath:AT5G60160	aspartyl aminopeptidase, putative ; K01267 aspartyl aminopeptidase [EC:3.4.11.21]	PF02127.10|Peptidase_M18	IPR001948|Peptidase M18	GO:0006508|proteolysis ; GO:0004177|aminopeptidase activity ; GO:0008270|zinc ion binding
Gh_D03G0984	AT5G62570	Calmodulin binding protein-like			M5WWG6	M5WWG6_PRUPE Uncharacterized protein OS=Prunus persica GN=PRUPE_ppa004675mg PE=4 SV=1	ath:AT5G57580	calmodulin-binding protein ; K02183 calmodulin	PF07887.6|Calmodulin_bind	IPR012416|Calmodulin binding protein-like
Gh_D03G0985	AT5G62890	Xanthine/uracil permease family protein	Q27GI3	NAT6_ARATH Nucleobase-ascorbate transporter 6 OS=Arabidopsis thaliana GN=NAT6 PE=2 SV=2	B9RB71	B9RB71_RICCO Purine permease, putative OS=Ricinus communis GN=RCOM_1511950 PE=4 SV=1	aor:AO090005000455	xanthine/uracil permeases; K03458 nucleobase:cation symporter-2, NCS2 family	PF00860.15|Xan_ur_permease	IPR006043|Xanthine/uracil/vitamin C permease	GO:0016020|membrane ; GO:0006810|transport ; GO:0055085|transmembrane transport ; GO:0005215|transporter activity
Gh_D03G0986	AT5G63110	histone deacetylase 6	Q9FML2	HDA6_ARATH Histone deacetylase 6 OS=Arabidopsis thaliana GN=HDA6 PE=1 SV=1	F6GSI3	F6GSI3_VITVI Histone deacetylase OS=Vitis vinifera GN=VIT_17s0000g09070 PE=3 SV=1	vvi:100244903	similar to HDA6 (HISTONE DEACETYLASE 6); histone deacetylase ; K06067 histone deacetylase 1/2 [EC:3.5.1.98]	PF00850.14|Hist_deacetyl	IPR000286|Histone deacetylase superfamily; IPR003084|Histone deacetylase; IPR023801|Histone deacetylase domain	GO:0004407|histone deacetylase activity; GO:0016575|histone deacetylation
Gh_D03G0987	AT3G22320	Eukaryotic rpb5 RNA polymerase subunit family protein	A8XGH1	RPAB1_CAEBR DNA-directed RNA polymerases I, II, and III subunit RPABC1 OS=Caenorhabditis briggsae GN=rpb-5 PE=3 SV=1	F6HH08	F6HH08_VITVI Putative uncharacterized protein OS=Vitis vinifera GN=VIT_11s0016g03530 PE=3 SV=1	vvi:100259318	GSVIVT00016705001; hypothetical protein LOC100259318 ; K03013 DNA-directed RNA polymerase II subunit E	PF01191.14|RNA_pol_Rpb5_C; PF03871.9|RNA_pol_Rpb5_N	IPR000783|RNA polymerase, subunit H/Rpb5 C-terminal; IPR005571|RNA polymerase, Rpb5, N-terminal	GO:0003899|DNA-directed RNA polymerase activity ; GO:0005634|nucleus ; GO:0003677|DNA binding ; GO:0006351|transcription, DNA-dependent
Gh_D03G0988	AT1G69940	Pectin lyase-like superfamily protein	Q84WM7	PPME1_ARATH Pectinesterase PPME1 OS=Arabidopsis thaliana GN=PPME1 PE=1 SV=1	M5XH72	M5XH72_PRUPE Uncharacterized protein OS=Prunus persica GN=PRUPE_ppa007766mg PE=4 SV=1	osa:4352536	Os12g0563700; hypothetical protein ; K01051 pectinesterase [EC:3.1.1.11]	PF01095.14|Pectinesterase	IPR000070|Pectinesterase, catalytic; IPR018040|Pectinesterase, active site	GO:0005618|cell wall ; GO:0030599|pectinesterase activity ; GO:0042545|cell wall modification
Gh_D03G0989	AT2G20470	AGC (cAMP-dependent, cGMP-dependent and protein kinase C) kinase family protein			M5W7L4	M5W7L4_PRUPE Uncharacterized protein OS=Prunus persica GN=PRUPE_ppa019275mg PE=4 SV=1	vvi:100252887	GSVIVT00020285001; hypothetical protein LOC100252887 ; K08790 serine/threonine kinase 38 [EC:2.7.11.1]
Gh_D03G0990	AT1G69940	Pectin lyase-like superfamily protein	Q84WM7	PPME1_ARATH Pectinesterase PPME1 OS=Arabidopsis thaliana GN=PPME1 PE=1 SV=1	B9I449	B9I449_POPTR Pectinesterase OS=Populus trichocarpa GN=POPTRDRAFT_806594 PE=3 SV=1	osa:4352536	Os12g0563700; hypothetical protein ; K01051 pectinesterase [EC:3.1.1.11]	PF01095.14|Pectinesterase	IPR000070|Pectinesterase, catalytic; IPR018040|Pectinesterase, active site	GO:0005618|cell wall ; GO:0030599|pectinesterase activity ; GO:0042545|cell wall modification
Gh_D03G0991	AT5G65260	RNA-binding (RRM/RBD/RNP motifs) family protein	O14327	PAB2_SCHPO Polyadenylate-binding protein 2 OS=Schizosaccharomyces pombe (strain 972 / ATCC 24843) GN=pab2 PE=3 SV=1	G3LUH8	G3LUH8_CITSI Poly(A)-binding protein 1 OS=Citrus sinensis PE=2 SV=1	mcc:713572	similar to Polyadenylate-binding protein 2 (Poly(A)-binding protein 2) (PolyA binding protein II) (PABII) (Polyadenylate-binding nuclear protein 1) (Nuclear poly(A)-binding protein 1) ; K02163 apoptosis regulator BCL-W	PF00076.17|RRM_1	IPR000504|RNA recognition motif domain	GO:0003676|nucleic acid binding
Gh_D03G0992	AT5G07440	glutamate dehydrogenase 2	Q38946	DHE2_ARATH Glutamate dehydrogenase 2 OS=Arabidopsis thaliana GN=GDH2 PE=1 SV=1	B9ICE5	B9ICE5_POPTR Glutamate dehydrogenase OS=Populus trichocarpa GN=POPTRDRAFT_575509 PE=3 SV=1	pop:POPTR_575509	hypothetical protein ; K00261 glutamate dehydrogenase (NAD(P)+) [EC:1.4.1.3]	PF02812.13|ELFV_dehydrog_N; PF00208.16|ELFV_dehydrog	IPR006095|Glutamate/phenylalanine/leucine/valine dehydrogenase; IPR006096|Glutamate/phenylalanine/leucine/valine dehydrogenase, C-terminal; IPR006097|Glutamate/phenylalanine/leucine/valine dehydrogenase, dimerisation domain	GO:0006520|cellular amino acid metabolic process ; GO:0055114|oxidation-reduction process ; GO:0016491|oxidoreductase activity
Gh_D03G0993	AT5G26680	5\'-3\' exonuclease family protein	C6TEX6	FEN1_SOYBN Flap endonuclease 1 OS=Glycine max GN=FEN1 PE=2 SV=1	C6T6X2	C6T6X2_SOYBN Putative uncharacterized protein (Fragment) OS=Glycine max PE=2 SV=1	vvi:100242559	hypothetical protein LOC100242559 ; K04799 flap endonuclease-1 [EC:3.-.-.-]
Gh_D03G0994	AT5G51150	Mitochondrial import inner membrane translocase subunit Tim17/Tim22/Tim23 family protein	Q6GQ39	TM135_XENLA Transmembrane protein 135 OS=Xenopus laevis GN=tmem135 PE=2 SV=1	D7T7W0	D7T7W0_VITVI Putative uncharacterized protein OS=Vitis vinifera GN=VIT_16s0039g02700 PE=4 SV=1	spu:583340	similar to frizzled 4 ; K02354 frizzled 4	PF02466.14|Tim17; PB010596|Pfam-B_10596; PB019843|Pfam-B_19843	IPR003397|Mitochondrial inner membrane translocase subunit Tim17/Tim22/Tim23/peroxisomal protein PMP24; IPR026749|Transmembrane protein 135
Gh_D03G0995
Gh_D03G0996	AT1G12600	UDP-N-acetylglucosamine (UAA) transporter family	Q9LDX3	UTR4_ARATH UDP-galactose/UDP-glucose transporter 4 OS=Arabidopsis thaliana GN=UTR4 PE=2 SV=1	M4QC22	M4QC22_PRUPE UDP-galactose transporter OS=Prunus persica GN=UGT PE=2 SV=1			PF08449.6|UAA	IPR013657|UAA transporter	GO:0055085|transmembrane transport
Gh_D03G0997	AT5G61670				B9NAN6	B9NAN6_POPTR Predicted protein OS=Populus trichocarpa GN=POPTRDRAFT_828760 PE=4 SV=1			PB004410|Pfam-B_4410
Gh_D03G0998					B9PAM8	B9PAM8_POPTR Predicted protein (Fragment) OS=Populus trichocarpa GN=POPTRDRAFT_794468 PE=4 SV=1
Gh_D03G0999	AT2G35160	SU(VAR)3-9 homolog 5	O82175	SUVH5_ARATH Histone-lysine N-methyltransferase, H3 lysine-9 specific SUVH5 OS=Arabidopsis thaliana GN=SUVH5 PE=1 SV=1	F6I2M3	F6I2M3_VITVI Putative uncharacterized protein OS=Vitis vinifera GN=VIT_16s0013g00650 PE=3 SV=1	ame:413388	similar to euchromatic histone methyltransferase 1 isoform 2 ; K11420 euchromatic histone-lysine N-methyltransferase [EC:2.1.1.43]	PF02182.12|SAD_SRA; PF00856.23|SET; PF05033.11|Pre-SET	IPR001214|SET domain; IPR003105|SRA-YDG; IPR003606|Pre-SET zinc-binding sub-group; IPR007728|Pre-SET domain	GO:0042393|histone binding ; GO:0005634|nucleus ; GO:0005515|protein binding ; GO:0008270|zinc ion binding ; GO:0034968|histone lysine methylation ; GO:0018024|histone-lysine N-methyltransferase activity
Gh_D03G1000	AT4G25130	peptide met sulfoxide reductase 4	P54151	MSRA_BRANA Peptide methionine sulfoxide reductase OS=Brassica napus GN=PMSR PE=2 SV=1	Q84L12	Q84L12_GOSBA Peptide methionine sulfoxide reductase OS=Gossypium barbadense GN=PMSR PE=2 SV=1	vvi:100258013	hypothetical protein LOC100258013 ; K07304 peptide-methionine (S)-S-oxide reductase [EC:1.8.4.11]	PF01625.16|PMSR	IPR002569|Peptide methionine sulphoxide reductase MsrA	GO:0008113|peptide-methionine (S)-S-oxide reductase activity ; GO:0055114|oxidation-reduction process
Gh_D03G1001	AT5G07475	Cupredoxin superfamily protein	Q41001	BCP_PEA Blue copper protein OS=Pisum sativum PE=2 SV=1	B9GK42	B9GK42_POPTR Predicted protein OS=Populus trichocarpa GN=POPTRDRAFT_842120 PE=4 SV=1			PF02298.12|Cu_bind_like	IPR003245|Plastocyanin-like	GO:0009055|electron carrier activity ; GO:0005507|copper ion binding
Gh_D03G1002	AT1G02130	RAS 5	Q05737	YPTM2_MAIZE GTP-binding protein YPTM2 OS=Zea mays GN=YPTM2 PE=2 SV=1	A9PEC2	A9PEC2_POPTR Predicted protein OS=Populus trichocarpa GN=POPTRDRAFT_830731 PE=2 SV=1	osa:4325347	Os01g0179700; hypothetical protein ; K07976 Rab family, other	PF00071.17|Ras	IPR001806|Small GTPase superfamily; IPR002041|Ran GTPase; IPR003578|Small GTPase superfamily, Rho type; IPR003579|Small GTPase superfamily, Rab type; IPR020849|Small GTPase superfamily, Ras type; IPR024156|Small GTPase superfamily, ARF type	GO:0016020|membrane ; GO:0007165|signal transduction ; GO:0006184|GTP catabolic process ; GO:0005622|intracellular ; GO:0003924|GTPase activity ; GO:0006886|intracellular protein transport ; GO:0006913|nucleocytoplasmic transport; GO:0007264|small GTPase mediated signal transduction ; GO:0005525|GTP binding ; GO:0015031|protein transport
Gh_D03G1003	AT5G51230	VEFS-Box of polycomb protein	Q8L6Y4	EMF2_ARATH Polycomb group protein EMBRYONIC FLOWER 2 OS=Arabidopsis thaliana GN=EMF2 PE=1 SV=2	F6I2N5	F6I2N5_VITVI Putative uncharacterized protein OS=Vitis vinifera GN=VIT_16s0013g00860 PE=4 SV=1	spu:583056	hypothetical LOC583056 ; K11463 polycomb protein SUZ12	PF09733.4|VEFS-Box; PB000681|Pfam-B_681	IPR019135|Polycomb protein, VEFS-Box
Gh_D03G1004	AT5G51180	alpha/beta-Hydrolases superfamily protein	Q08448	YO059_YEAST Putative lipase YOR059C OS=Saccharomyces cerevisiae (strain ATCC 204508 / S288c) GN=YOR059C PE=1 SV=1	B9NBR2	B9NBR2_POPTR Predicted protein OS=Populus trichocarpa GN=POPTRDRAFT_837611 PE=4 SV=1			PF05057.9|DUF676	IPR007751|Domain of unknown function DUF676, lipase-like
Gh_D03G1005	AT3G60350	ARABIDILLO-2	O22161	ADLO1_ARATH Protein ARABIDILLO 1 OS=Arabidopsis thaliana GN=FBX5 PE=1 SV=1	B9R9Y3	B9R9Y3_RICCO Ubiquitin-protein ligase, putative OS=Ricinus communis GN=RCOM_1501670 PE=4 SV=1	afm:AFUA_5G13540	vacuolar armadillo repeat protein Vac8 ; K08332 vacuolar protein 8	PB015090|Pfam-B_15090; PF00514.18|Arm	IPR000225|Armadillo	GO:0005515|protein binding
Gh_D03G1006	AT3G60460	myb-like HTH transcriptional regulator family protein	Q0JIC2	GAM1_ORYSJ Transcription factor GAMYB OS=Oryza sativa subsp. japonica GN=GAM1 PE=2 SV=1	M5X881	M5X881_PRUPE Uncharacterized protein OS=Prunus persica GN=PRUPE_ppa016603mg PE=4 SV=1	ath:AT3G60460	DUO1; DUO1 (DUO POLLEN 1); DNA binding / transcription factor ; K09422 myb proto-oncogene protein, plant	PF00249.26|Myb_DNA-binding; PF13921.1|Myb_DNA-bind_6	IPR001005|SANT/Myb domain; IPR017930|Myb domain	GO:0003682|chromatin binding
Gh_D03G1007	AT3G19930	sugar transporter 4	Q07423	HEX6_RICCO Hexose carrier protein HEX6 OS=Ricinus communis GN=HEX6 PE=2 SV=1	M5XNX1	M5XNX1_PRUPE Uncharacterized protein OS=Prunus persica GN=PRUPE_ppa004465mg PE=4 SV=1	dha:DEHA0C12265g	hypothetical protein ; K08139 MFS transporter, SP family, sugar:H+ symporter	PB000615|Pfam-B_615; PF00083.19|Sugar_tr	IPR003663|Sugar/inositol transporter; IPR005828|General substrate transporter; IPR005829|Sugar transporter, conserved site; IPR020846|Major facilitator superfamily domain	GO:0016020|membrane ; GO:0006810|transport ; GO:0055085|transmembrane transport ; GO:0016021|integral to membrane ; GO:0022891|substrate-specific transmembrane transporter activity; GO:0022857|transmembrane transporter activity ; GO:0005215|transporter activity
Gh_D03G1008	AT5G04620	biotin F	A3DBD5	BIOF_CLOTH Putative 8-amino-7-oxononanoate synthase OS=Clostridium thermocellum (strain ATCC 27405 / DSM 1237) GN=bioF PE=3 SV=1	I1KFQ1	I1KFQ1_SOYBN Uncharacterized protein OS=Glycine max PE=4 SV=1	vvi:100268118	hypothetical protein LOC100268118 ; K00652 8-amino-7-oxononanoate synthase [EC:2.3.1.47]	PF00155.16|Aminotran_1_2	IPR004839|Aminotransferase, class I/classII	GO:0009058|biosynthetic process ; GO:0030170|pyridoxal phosphate binding
Gh_D03G1009	AT5G07670	RNI-like superfamily protein	Q8VYT5	FB254_ARATH F-box protein At5g07670 OS=Arabidopsis thaliana GN=At5g07670 PE=2 SV=1	B9R9U5	B9R9U5_RICCO Ubiquitin-protein ligase, putative OS=Ricinus communis GN=RCOM_1500690 PE=4 SV=1	aag:AaeL_AAEL006797	f-box/leucine rich repeat protein ; K10273 F-box and leucine-rich repeat protein 7	PB010520|Pfam-B_10520	IPR006553|Leucine-rich repeat, cysteine-containing subtype
Gh_D03G1010	AT5G61450	P-loop containing nucleoside triphosphate hydrolases superfamily protein	Q8U4K7	PGK2_PYRFU 2-phosphoglycerate kinase OS=Pyrococcus furiosus (strain ATCC 43587 / DSM 3638 / JCM 8422 / Vc1) GN=pgk2 PE=3 SV=1	M5WZD9	M5WZD9_PRUPE Uncharacterized protein OS=Prunus persica GN=PRUPE_ppa005387mg PE=4 SV=1			PF13207.1|AAA_17; PB008108|Pfam-B_8108
Gh_D03G1011	AT5G62420	NAD(P)-linked oxidoreductase superfamily protein	Q0PGJ6	AKRC9_ARATH Aldo-keto reductase family 4 member C9 OS=Arabidopsis thaliana GN=AKR4C9 PE=1 SV=1	M5X6G2	M5X6G2_PRUPE Uncharacterized protein OS=Prunus persica GN=PRUPE_ppa1027171mg PE=4 SV=1	osa:4338987	Os05g0456300; hypothetical protein ; K00002 alcohol dehydrogenase (NADP+) [EC:1.1.1.2]	PF00248.16|Aldo_ket_red	IPR001395|Aldo/keto reductase; IPR018170|Aldo/keto reductase, conserved site; IPR020471|Aldo/keto reductase subgroup; IPR023210|NADP-dependent oxidoreductase domain	GO:0055114|oxidation-reduction process ; GO:0016491|oxidoreductase activity
Gh_D03G1012	AT2G45010	PLAC8 family protein	B6SGC5	CNR6_MAIZE Cell number regulator 6 OS=Zea mays GN=CNR6 PE=2 SV=1	B9R9T2	B9R9T2_RICCO Putative uncharacterized protein OS=Ricinus communis GN=RCOM_1500460 PE=4 SV=1			PF04749.12|PLAC8	IPR006461|Uncharacterised protein family Cys-rich
Gh_D03G1013	AT5G62410	structural maintenance of chromosomes 2	Q9C5Y4	SMC21_ARATH Structural maintenance of chromosomes protein 2-1 OS=Arabidopsis thaliana GN=SMC2-1 PE=2 SV=2	B9MUI8	B9MUI8_POPTR Structural maintenance of chromosomes protein OS=Populus trichocarpa GN=CPE901 PE=3 SV=1	pop:POPTR_826684	CPE901; condensin complex components subunit ; K06674 structural maintenance of chromosome 2	PB006787|Pfam-B_6787; PF06470.8|SMC_hinge; PF02463.14|SMC_N	IPR003395|RecF/RecN/SMC, N-terminal; IPR010935|SMCs flexible hinge; IPR027120|Structural maintenance of chromosomes Smc2	GO:0005524|ATP binding ; GO:0005515|protein binding ; GO:0000796|condensin complex; GO:0051276|chromosome organization ; GO:0005694|chromosome ; GO:0007076|mitotic chromosome condensation
Gh_D03G1014	AT3G47420	phosphate starvation-induced gene 3	Q9C5L3	GLPT1_ARATH Putative glycerol-3-phosphate transporter 1 OS=Arabidopsis thaliana GN=At3g47420 PE=2 SV=1	B9R9S6	B9R9S6_RICCO Glycerol-3-phosphate transporter, putative OS=Ricinus communis GN=RCOM_1500400 PE=4 SV=1	spu:589810	hypothetical LOC589810 ; K07783 MFS transporter, OPA family, sugar phosphate sensor protein UhpC	PF07690.11|MFS_1	IPR011701|Major facilitator superfamily; IPR020846|Major facilitator superfamily domain	GO:0055085|transmembrane transport ; GO:0016021|integral to membrane
Gh_D03G1015	AT3G47420	phosphate starvation-induced gene 3	Q9C5L3	GLPT1_ARATH Putative glycerol-3-phosphate transporter 1 OS=Arabidopsis thaliana GN=At3g47420 PE=2 SV=1	B9R9S6	B9R9S6_RICCO Glycerol-3-phosphate transporter, putative OS=Ricinus communis GN=RCOM_1500400 PE=4 SV=1	spu:589810	hypothetical LOC589810 ; K07783 MFS transporter, OPA family, sugar phosphate sensor protein UhpC		IPR020846|Major facilitator superfamily domain
Gh_D03G1016	AT4G25225				C6SVN8	C6SVN8_SOYBN Uncharacterized protein OS=Glycine max PE=4 SV=1			PF15054.1|DUF4535	IPR027854|Protein of unknown function DUF4535
Gh_D03G1017	AT1G21270	wall-associated kinase 2	Q9LMP1	WAK2_ARATH Wall-associated receptor kinase 2 OS=Arabidopsis thaliana GN=WAK2 PE=1 SV=1	F6GSN9	F6GSN9_VITVI Putative uncharacterized protein OS=Vitis vinifera GN=VIT_17s0000g02100 PE=4 SV=1	ath:AT3G59420	ACR4; ACR4 (ARABIDOPSIS CRINKLY4); kinase ; K00924	PF00069.20|Pkinase; PB009643|Pfam-B_9643; PB000818|Pfam-B_818; PF13947.1|GUB_WAK_bind; PB002673|Pfam-B_2673; PB003458|Pfam-B_3458; PF07645.10|EGF_CA	IPR000152|EGF-type aspartate/asparagine hydroxylation site; IPR000719|Protein kinase domain; IPR000742|Epidermal growth factor-like domain; IPR001881|EGF-like calcium-binding domain; IPR002290|Serine/threonine- / dual specificity protein kinase, catalytic domain; IPR008271|Serine/threonine-protein kinase, active site; IPR018097|EGF-like calcium-binding, conserved site; IPR020635|Tyrosine-protein …	GO:0005524|ATP binding ; GO:0030247|polysaccharide binding ; GO:0006468|protein phosphorylation ; GO:0004713|protein tyrosine kinase activity; GO:0004674|protein serine/threonine kinase activity ; GO:0005515|protein binding ; GO:0004672|protein kinase activity ; GO:0005509|calcium ion binding
Gh_D03G1018	AT5G62390	BCL-2-associated athanogene 7	Q9LVA0	BAG7_ARATH BAG family molecular chaperone regulator 7 OS=Arabidopsis thaliana GN=BAG7 PE=1 SV=1	B9R9S1	B9R9S1_RICCO Putative uncharacterized protein OS=Ricinus communis GN=RCOM_1500350 PE=4 SV=1				IPR000048|IQ motif, EF-hand binding site	GO:0005515|protein binding
Gh_D03G1019	AT5G51460	Haloacid dehalogenase-like hydrolase (HAD) superfamily protein	O64896	TPPA_ARATH Trehalose-phosphate phosphatase A OS=Arabidopsis thaliana GN=TPPA PE=1 SV=1	B9R9S0	B9R9S0_RICCO Trehalose-6-phosphate synthase, putative OS=Ricinus communis GN=RCOM_1500340 PE=4 SV=1	pop:POPTR_410207	hypothetical protein ; K01087 trehalose-phosphatase [EC:3.1.3.12]	PF02358.11|Trehalose_PPase	IPR003337|Trehalose-phosphatase	GO:0005992|trehalose biosynthetic process ; GO:0003824|catalytic activity
Gh_D03G1020	AT1G62660	Glycosyl hydrolases family 32 protein	P80065	INVB_DAUCA Beta-fructofuranosidase, soluble isoenzyme I OS=Daucus carota GN=INV*DC4 PE=1 SV=2	D5FW81	D5FW81_GOSHI Vacuolar invertase 2 OS=Gossypium hirsutum GN=vacInv2 PE=3 SV=1	pop:POPTR_817289	hypothetical protein ; K01193 beta-fructofuranosidase [EC:3.2.1.26]	PF11837.3|DUF3357; PF08244.7|Glyco_hydro_32C; PF00251.15|Glyco_hydro_32N	IPR001362|Glycoside hydrolase, family 32; IPR013148|Glycosyl hydrolase family 32, N-terminal; IPR013189|Glycosyl hydrolase family 32, C-terminal; IPR021792|Beta-fructofuranosidase	GO:0004553|hydrolase activity, hydrolyzing O-glycosyl compounds ; GO:0005975|carbohydrate metabolic process ; GO:0004575|sucrose alpha-glucosidase activity ; GO:0004564|beta-fructofuranosidase activity
Gh_D03G1021	AT1G12260	NAC 007	Q9FWX2	NAC7_ARATH NAC domain-containing protein 7 OS=Arabidopsis thaliana GN=NAC007 PE=2 SV=2	F6HAP1	F6HAP1_VITVI Putative uncharacterized protein OS=Vitis vinifera GN=VIT_16s0022g00690 PE=4 SV=1			PF02365.10|NAM	IPR003441|NAC domain	GO:0003677|DNA binding ; GO:0006355|regulation of transcription, DNA-dependent
