# Supplementary material for: High-density linkage map construction and QTL analysis for earliness-related traits in Gossypium hirsutum L
Source: BMC Genomics. 2016 Nov 11;17:909. doi: 10.1186/s12864-016-3269-y (PMC5106845; doi:10.1186/s12864-016-3269-y)
Supplement: Additional file 14: — SSR locus positions on the genetic map and common markers between our map and the references. (XLS 40 kb) [file 12864_2016_3269_MOESM14_ESM.xls]

## Sheet: total SSR primers
Primer	Num.
BNL	37
CIR	39
DPL	20
Gh	70
HAU	584
JESPR	30
MGHES	84
MUSB	55
NAU	928
PGML	997
SWU	705
TMB	75
	3624

## Sheet: SSR loci mapped on
marker	position	chromosome	LG	reference
TMHB87P17c	0	A1	1
TMHB87P17b	3.245	A1	1
DPL0149	7.74	A1	1
TMHB87P17d	9.639	A1	1
TMHB87P17a	10.785	A1	1
NAU2437	132.325	A1	1	Guo 2012
CGR5250	0	A2	2
HAU0569	22.206	A2	2
HAU0883	0	A3	3	Blenda 2012
MGHES66	22.205	A3	3	Blenda 2012
NAU1190	66.635	A3	3	Guo 2012
TMB1963	66.635	A3	3
PGML03195	95.643	A3	3
CGR6528	123.798	A3	3
NAU2684	0	A6	6
BNL3295	31.082	A6	6	Blenda 2012
BNL3567	31.082	A6	6
DPL0244	31.082	A6	6
HAU2119	31.082	A6	6	Blenda 2012
HAU2768	31.082	A6	6	Blenda 2012
NAU1093	31.082	A6	6
NAU5380	31.082	A6	6
PGML01861	31.082	A6	6
NAU5433	57.901	A6	6	Guo 2012
PGML03033	59.214	A6	6
DPL0091	101.44	A6	6
PGML02558	0	A9	9
DPL0524	3.779	A9	9
HAU3150	30.748	A9	9	Blenda 2012
CSHES112	33.877	A9	9
MGHES73	41.008	A9	9	Blenda 2012
NAU923	44.953	A9	9
HAU2146	45.699	A9	9	Blenda 2012
HAU0550	90.556	A9	9
Gh584	111.193	A9	9	Blenda 2012
CSHES87a	113.502	A9	9
CSHES87b	114.243	A9	9
Gh486	156.844	A9	9	Blenda 2012
DPL0222	166.847	A9	9	Blenda 2012
JESPR232	173.911	A9	9	Blenda 2012
CSHES91	179.49	A9	9
DPL0578	185.772	A9	9
NAU3621b	190.487	A9	9	Guo 2012
NAU3621e	193.718	A9	9
NAU3621c	194.881	A9	9
NAU3621d	196.044	A9	9
PGML01234	0	A11	11
HAU2668	160.511	A11	11
DPL0050	160.878	A11	11	Blenda 2012
PGML01952	164.855	A11	11
NAU5426	168.811	A11	11
BNL2812	172.026	A11	11	Blenda 2012
CSHES122	172.026	A11	11
NAU3784	174.971	A11	11	Blenda 2012
CGR6439	12.035	A12	12
NAU4942	45.098	A12	12
BNL3414	143.991	A12	12	Blenda 2012
JESPR153	62.339	A13	13	Blenda 2012
PGML03887	86.472	A13	13
Gh326	86.843	A13	13
MUSB0285	145.351	A13	13
CGR5725	147.246	A13	13
DPL0811	147.246	A13	13	Blenda 2012
HAU2367	147.246	A13	13
CGR6378	2.596	D1	15
Gh664	2.596	D1	15
HAU0699	2.596	D1	15
HAU2102a	2.596	D1	15
NAU2083	2.596	D1	15	Guo 2012
PGML03144	111.645	D1	15
PGML02834	120.891	D1	15
SHIN0790	122.294	D1	15
DPL0509	123.703	D1	15
BNL4082	124.734	D1	15	Blenda 2012
BNL2646	126.137	D1	15	Blenda 2012
JESPR63	129.197	D1	15
CER0121	129.853	D1	15
DPL0425	134.211	D1	15
NAU5138	141.886	D1	15	Guo 2012
PGML03277	142.778	D1	15
SHIN1397	152.012	D1	15
HAU1951	0	D2	14	Guo 2012
SWU0099	2.197	D2	14
SWU0096	4.022	D2	14
NAU3820	13.333	D2	14	Guo 2012
NAU2272	57.067	D2	14	Guo 2012
NAU803	58.187	D2	14	Guo 2012
JESPR293	131.537	D2	14	Blenda 2012
PGML04891	170.311	D2	14
TMB1931	172.22	D2	14	Blenda 2012
DPL0450	177.074	D2	14
TMB0459	20.976	D5	19
PGML02321	79.438	D5	19
PGML00533	81.747	D5	19
NAU2274	86.601	D5	19	Guo 2012; Blenda 2012
NAU3096	87.347	D5	19	Guo 2012
CGR6113	91.324	D5	19
NAU4042	92.839	D5	19	Guo 2012
CIR362a	175.702	D5	19	Guo 2012
CIR362b	175.702	D5	19
CIR244a	176.865	D5	19
CIR244b	190.568	D5	19
MUCS135a	0	D6	25	Blenda 2012
NAU5288	9.685	D6	25
PGML02557	14.927	D6	25
NAU2838	56.792	D6	25	Guo 2012
PGML00370	56.792	D6	25
CER0086	57.16	D6	25
DPL0301	57.16	D6	25	Blenda 2012
NAU2679	57.16	D6	25	Guo 2012
NAU3588	57.16	D6	25	Blenda 2012
NAU905	57.16	D6	25	Guo 2012
BNL3655	57.527	D6	25	Blenda 2012
DPL0282	107.921	D6	25	Blenda 2012
MUCS426a	134.837	D6	25	Guo 2012
JESPR006a	135.278	D6	25
MUCS426b	135.278	D6	25	Guo 2012
NAU2503	135.278	D6	25	Guo 2012
CSHES102	143.476	D6	25
NAU3414	7.163	D9	23	Guo 2012
CGR6388	8.3	D9	23
CSHES150	10.224	D9	23
CGR6771	10.594	D9	23
MGHES6	43.981	D9	23
PGML02830	46.273	D9	23
TMB0515	46.273	D9	23
HAU1918	83.101	D9	23	Blenda 2012
Gh302	149.092	D9	23	Blenda 2012
NAU5252	149.092	D9	23
PGML03254	149.092	D9	23
PGML02810	153.847	D9	23
PGML02353	0	D10	20
PGML01548	20.449	D10	20
HAU2021	124.453	D10	20
DPL0504	154.032	D10	20	Guo 2012
HAU1058	155.649	D10	20
HAU0809	0	D11	21
HAU2937	62.058	D11	21
BNL1705	174.542	D11	21	Blenda 2012
